# Supplementary material for: Statin treatment after acute coronary syndrome: Adherence and reasons for non-adherence in a randomized controlled intervention trial
Source: Sci Rep. 2019 Aug 19;9:12079. doi: 10.1038/s41598-019-48540-3 (PMC6700346; doi:10.1038/s41598-019-48540-3)
Supplement: Supplementary file 2 — Supplementary Table S2: Variable explanation for Basis chart for follow-up interview [file 41598_2019_48540_MOESM2_ESM.xls]

## Sheet: Blad1
Supplementary Table S2: Variable explanation for Basis chart for follow-up interview
Statin treatment after acute coronary syndrome:
Adherence and reasons for non-adherence in a randomized controlled intervention trial
Huber Daniel, Wikén Christian, Henriksson Robin, Söderström Lars, Mooe Thomas
nr	löpnummer
studie	1=Sek prev AKS, 2=Sek prev Stroke, 11=insjuknat i AKS under inläggn för annan sjd,
	22=insj i stroke/TIA under inläggn för annan sjukdom
fod_dat	dd-mmm-yyyy
sex	1=man, 2=kvinna
age	Ange aktuell ålder, vid senare analys: BERÄKNAS AUTOMATISKT ålder, in_dat1 minus fod_dat
in_dat1	inläggningsdatum, dd-mmm-yyyy
tidsy	tidpunkt för första symtom, dd-mmm-yyyy hh:mm
osakerhet	antal timmars osäkerhet för start symtom. Om t.ex. symtomstart skattas till mellan kl 14 och 16 anges
	tidsy till kl 15 och osakerhet anges till 1 timme (1 tim före resp efter kl 15) .
	Om symtomdebuten är distinkt blir osakerhet 0 tim
orsak_sy	något anmärkningsvärt som kan kopplas till symtomdebut, 1=nej, 2=infektion, 3=stress,
	4=speciell ansträngning t.ex. hjulbyte, snöskottning etc. NA=9999 (ingen anamnes finns)
height	längd cm, t.ex. 183. NA=9999 (värde saknas)
weight	vikt i kilo. NA=9999 (värde saknas)
bmi	Calculate via web-sida: www.bmi-calculator.net, vikt/(längd*längd). NA=9999 (värde saknas)
waist	waistcircumference in cm. NA=9999 (värde saknas)
hip	hipcircumference in cm. NA=9999 (värde saknas)
bukhojd	bukhöjd i cm. NA=9999 (värde saknas)
whr	Beräknas via web-sida: www.bmi-calculator.net, waist/hip. NA=9999 (värde saknas)
seiink	vid inkomst, socioekonomisk indelning, använd dokumenten "SEI" (anger alla kodnummer)
	samt "Yrkesenkät" (enkät ang. yrke och utbildning) som underlag, ange arbetet i klartext
	Skriv in aktuellt kodnummer (enligt SEI 1982, Mis 1982:4, SCB). NA=9999 (värde saknas)
utbildn	1=grund-, real- eller folkskola, 2=2-årig gymn. utbildn., 3=3- eller 4-årig gymn.utb.,
	4=examen från universitet eller högskola, 5=annan utbildn. efter gymnasieskola, kommentera
	NA=9999 (värde saknas, ingen anamnes), ange utbildningen i klartext t.ex. "grund"
ekg1	tid för ekg som tolkning vid inkomst baseras på, dd-mmm-yyyy hh:mm
	sparas i pat.pärm: första kompletta EKG + ev. diagnostiskt EKG om ej samma
ekglys	tid för det ekg som trombolys vid STEMI baseras på, dd-mmm-yyyy hh:mm.
	NA=11-jan-2001, ej trombolysfall, ej tillämpligt (stroke)
systbt1	första systoliska blodtrycket, akutmottagning eller ambulans. NA=9999 (värde saknas)
diastbt1	första diastoliska blodtrycket, akutmottagning eller ambulans. NA=9999 (värde saknas)
hered	förstagradssläkting (syskon,förälder,barn) med hjärtkärlsjukdom (hjärtinfarkt,
	verifierad kärlkramp, stroke, karotisstenos, verifierad kärlsjukdom i benen, arteriosclerotiskt
	aortaaneurysm) före 55 år, man, eller 65 år, kvinna. 1=nej, 2=ja, NA=9999 (ingen anamnes)
hered2	andragradssläkting (farbror, faster, morbror, moster, farfar, farmor, morfar, mormor)
	med hjärkärlsjukdom som ovan före 65 års ålder, 1=nej, 2=ja, NA=9999 (ingen anamnes)
smoke	rökare, 1=nej, 2=exrök sedan minst 6 mån, 3=ja. NA=9999, okänt
cigperd	antal cig som ungefärligt konsumerats per dag, NA=9999 (t.ex. aldrig rökt, okänt)
ar_rokt	antal år som pktperd konsumerats. NA=9999 (t.ex. aldrig rökt, okänt)
trlys	trombolysbehandling, 1=nej, 2=ja
tidsy_ly	tidpunkt för symtom som indicerade trombolys, dd-mmm-yyyy hh:mm
	NA=11-jan-2001 00:00
tidtrlys	tidpunkt för start av trombolysbeh., dd-mmm-yyyy hh:mm
	NA=11-jan-2001 00:00
tiddiffl	fördröjning från symtom till start trombolys, tidtrlys minus tidsy_ly,
	hh:mm. 00:00 =NA
trop_max	högsta troponinvärde, ng/l. NA=9999. Vid trop värde <15 (under lägsta nivå) anges värdet 14
kolinl	totalkolesterol, inläggning, mmol/l. NA=9999
ldlinl	LDL, inläggning, mmol/l. NA=9999
hdlinl	HDL, inläggning, mmol/l. NA=9999
tginl	TG, inläggning, mmol/l. NA=9999
hbinl	Hb, inläggning, g/l. NA=9999
lpkinl	LPK, inläggning. NA=9999
tpkinl	TPK, inläggning. NA=9999
crpinl	CRP, inläggning, mg/l. NA=9999
tidcrpin	tid för provtagning av crp, dd-mmm-yyyy tt:mm
creainl	kreatinin, inläggning, mikromol/l. NA=9999
gfrinl	GFR inläggning, beräknat enligt Cochroft Gault, se Insidan Våra verktyg FASS crea clearance.
	ml/min. NA=9999
fPgluinl	fastande plasma-glukos, inläggning, mmol/l. NA=9999
hba1cinl	HbA1c, inläggning. NA=9999
systsit1	systoliskt BT efter dag 1 i anslutn till utskr, standardiserat, sittande 5 min. NA=9999
diassit1	diastoliskt BT efter dag 1 i anslutn till utskr, standardiserat, sittande 5 min. NA=9999
syssta1	systoliskt BT efter dag 1 i anslutn till utskr, standardiserat, stående 1 min. NA=9999
diaststa1	diastoliskt BT efter dag 1 i anslutn till utskr, standardiserat, stående 1 min. NA=9999
	SPIROMETRIDATA ENDAST I SEPARAT DATABAS FROM NOV 2010
spirinl	spirometri under vårdtid, 1=nej, 2=ja. NA=9999.
FEV1	forcerad expiratorisk volym 1a sekunden, liter. NA=9999.
FEV1pr	procent av predicerat värde. NA=9999.
FVC	forcerad vitalcapacitet, liter. NA=9999.
FVCpr	procent av predicerat värde. NA=9999.
VC	vitalcapacitet, liter. NA=9999.
VCpr	procent av predicerat värde. NA=9999.
FEV1VC	procent. NA=9999.
FEV1FVC	procent. NA=9999.
FEV1d	som ovan, efter dilatation. NA=9999
FVCd	som ovan, efter dilatation. NA=9999
VCd	som ovan, efter dilatation. NA=9999
FEV1VCd	som ovan, efter dilatation. NA=9999
FEV1FVCd	som ovan, efter dilatation. NA=9999
UA	typical pain, dynamic ECG changes suggesting ischaemia, ST-lowering at least 1/2 mm
	or dynamic ST-elevation or ST-elevation <1 mm or T-inversion at least 1 mm.1=no, 2=yes,
	NA=9999 (vid strokepatient)
NSTEMI	typical pain, elevated troponins, NON- STEMI criteria on EKG. 1=no, 2=yes,
	NA=9999 (vid strokepatient)
STEMI	typical pain, elevated troponins, ST-elevation at least 1 mm in two
	adjacent leads. 1=no, 2=yes NA=9999 (vid strokepatient)
CVLisch	cerebral infarkt, 1=nej, ja=2, NA=9999 (vid AKS patient)
CVLblod	cerebral blödning, 1=nej, ja=2, NA=9999 (vid AKS patient)
TIA	TIA, symtomregress inom 24 tim, 1=nej, ja=2, NA=9999 (vid AKS patient)
CVLsida	Vilken sidas extremiteter har patienten paretiska symtom på, 1=inga pareser, 2=vänster,
	3=höger, NA=9999 (vid AKS patient, ej bedömbart)
Pares	utbredning av aktuell pares, 1=hand, 2=arm, 3=ben, 4=arm+ben, 9999=NA
	(vid AKS patient eller ingen pares)
Facialis	påverkan på facialisfunktion, 1=nej, 2=ja vänster, 3=ja höger, 9999=NA (vid AKS patient, ej bed.bart)
Syn	påverkan på synfält, 1=nej, 2=ja, 9999=NA (vid AKS patient, ej bedömbart)
Dysfasi	påverkan på talet, 1=nej, 2=ja, 9999=NA (vid AKS patient, ej bedömbart)
Kognit	kognitiva problem, 1=nej, 2=ja, 9999=NA (vid AKS patient, ej bedömbart)
DTdat	datum för DT hjärna, dd-mmm-yyyy, NA=11-jan-2001 (vid AKS patient, ej bedömbart)
	Spara papperskopia på utlåtande i patientpärmen
DTfynd	fynd vid DT hjärna, 1=normalt, 2=infarkt, 3=blödning, 4=ischemiska förändringar <1 cm,
	småkärlsjuka, 5=atrofi, 6=övrigt och kombinationer, kommentera. NA=9999 (vid AKS patient)
DTstorl	vid infarktfynd, storlek av infarktområdet. Ange aktuell storlek i cm.
	9999=NA (ingen infarkt samt vid AKS patient)
Karotis	fynd vid ultraljudsundersökning av halskärlen, 1=normalt, 2=plaque, mindre stenos (≤50%),
	3=signifikant stenos, 4=ej gjort, 9999=NA (vid AKS patient)
Karsida	sida med förändringar, 1=vänster, 2=höger, 3=båda,
	9999=NA (ej förändringar, ej gjort samt vid AKS patient)
tidlip	previous hyperlipidemia, 1=no, 2=yes, treatment intiated OR untreated total cholesterol.
	at least 4.5 or LDL at least 2.5, no data available=9999
tidchol	previous measured total cholesterol withour treatment, ej uppgift=9999
tidldl	previous measured LDL without treatment, ej uppgift=9999
tidsysbt	previous measured systolic blood preasure before admittance
	, ej uppgift=9999
tiddiabt	previous measured diastolic blood pressure before admittance
	, ej uppgift=9999
tidap	previous diagnose of angina pectoris, 1=no, 2=ja, clinical, 3=2+AEKG with ischaemia,
	4=2+angio med stenos
tidami	previous myocardial infarction, 1=no, 2=yes
tidpci	previous PCI, 1=nej, 2=ja
tidcabg	previous CABG, 1=nej, 2=ja
tidstr	previous stroke, 1=ni, 2=TIA, 3=ischemisc, 4=hemorrhagic,
	5=unspecified (i.e CT not performed)
tidpad	previous diagnosed periferal artery disease, carotidstenosis,
	arteriosclerotiskt aneurysm, 1=no, 2=yes
tidkol	tidigare diagnosticerad kroniskt obstruktiv lungsjukdom, 1=nej, 2=ja
tidchf	previous diagnose of heartfailure, 1 = no, 2= heasrt failure diagnose, no UCG, 3=also UCG
	verif. nedsättn. av syst VK funk.
tidht	previous diagnose of hypertension , 1=no, 2=yes
tiddm	previous diagnosed diabetes, 1=no, 2=yes
dmmedink	diabetesmedicinering vid inkomst, 1=nej, 2=kost, 3=sulfonylurea, 4=metformin,
	5=insulin, 6=tabl. + insulin, 7=kombinationer, kommentera.
diurink	diuretika vid inkomst, 1=nej, 2=ja
nitroink	långverkande nitro vid inkomst, 1=nej, 2=ja
digink	digitalis vid inkomst, 1=nej, 2=ja
lipink	lipidsänkare vid inkomst, 1=nej, 2=ja, simvastatin, 3=ja, atorvastatin, 4= ja, annat medel,
	ange vilket samt dos i kommentar
dosstin	dos av simvastatin/atorvastatin vid inkomsten, ange antal mg, NA=9999
calcink	calciumblockerare vid inkomst, 1=nej, 2=ja
betaink	betablockerare vid inkomst, 1=nej, 2=ja
alfaink	alfablockerare vid inkomst, 1=nej, 2=ja
brdilink	bronkodilaterare vid inkomst; 1=nej, 2=ja
aceiink	ace-hämmare vid inkomst, 1=nej, 2=ja
arbink	a2 antagonist vid inkomst, 1=nej, 2=ja
asaink	asa vid inkomst, 1=nej, 2=ja
clopink	clopidogrel vid inkomst, 1=nej, 2=ja, 3=prasugrel, Effient, 4=ticagrelor, Brilique
akink	warfarin vid inkomst, 1=nej, 2=ja
persink	persantin vid inkomst, 1=nej, 2=ja
dmmedut	diabetesmedicinering vid utskrivning, 1=nej, 2=kost, 3=sulfonylurea, 4=metformin,
	5=insulin, 6=tabl. + insulin, 7=kombinationer, kommentera.
diurut	diuretika vid utskrivning, 1=nej, 2=ja
nitrout	långverkande nitro vid utskrivning, 1=nej, 2=ja
digut	digitalis vid utskrivning, 1=nej, 2=ja
liput	lipidsänkare vid utskrivning, 1=nej, 2=ja, simvastatin, 3=ja, atorvastatin, 4= annat medel,
	ange vilket samt dos i kommentar
dosstut	dos av simvastatin/atorvastatin vid utskrivning ange antal mg, NA=9999
calcut	calciumblockerare vid utskrivning, 1=nej, 2=ja
betaut	betablockerare vid utskrivning, 1=nej, 2=ja
alfaut	alfablockerare vid utskrivning, 1=nej, 2=ja
brdilut	bronkodilaterare vid utskrivning, 1=nej, 2=ja
aceiut	ace-hämmare vid utskrivning, 1=nej, 2=ja
arbut	a2 antagonist vid utskrivning, 1=nej, 2=ja
asaut	asa vid utskrivning, 1=nej, 2=ja
cloput	clopidogrel vid utskrivning, 1=nej, 2=ja, 3=prasugrel, Effient, 4=ticagrelor, Brilique
akut	warfarin vid utskrivning, 1=nej, 2=ja, sedan tidigare, 3=ja, nyinsatt
persut	persantin vid utskrivning, 1=nej, 2=ja
rtginl	rtg pulm under vårdtid, 1=nej, 2=normal, 3=svikt, 4=infektion, 5=annat, kommentera
	Spara papperskopia på utlåtande i patientpärmen
ukginl	ukg under vårdtid, 1=nej, 2=ja
	Spara papperskopia på utlåtande i patientpärmen
ukgfunk	Vänsterkammarfunktion systoliskt vid UKG:1=normal (>50%), 2=lätt nedsatt (EF 40-50%),
	3=måttligt nedsatt (EF 30-40%), 4=markerat nedsatt (EF<30%). NA=9999.
ukghyper	Vänsterkammarhypertrofi vid UKG, 1=nej, 2=ja. 9999=NA
ff	förmaksflimmer, 1=nej, 2=nytt under vårdtid, 3=tidigare paroxysmalt,
	4=tidigare persisterande, 5=tidigare kroniskt, 6=2+3 eller 4
	7=övergående episod under vårdtid
waranff	waranbehandling vid förmaksflimmer, 1=nej, 2=ja. NA=9999.
ffchads2	CHADS2 poäng, anges för samtliga patienter
	Hjärtsvikt 1p, hypertoni 1p, ålder>75 1p, diabetes 1p, tidigare ischemiskt
	stroke/TIA 2 p, dvs max 6 p. NA=9999. Ev. aktuellt ischem stroke/TIA inkluderas.
	Hjärtsvikt under vårdtid, hypertoni och diabetes under vårdtid ej tidigare känd, inkluderas ej.
ffwkontr	kontraindikation för waran vid ff: 1=nej, 2=vill ej, 3=ej medverkande, demens, svår sjd
	4=skattad blödningsrisk. NA=9999.
	Anges för samtliga, vill ej alternativet ej aktuellt om ej waranbeh. verkligen varit aktuellt.
ekgrytm1	rytm på ekg1, 1=sinus, 2=förmaksflimmer/fladder,
	3=pacemakerrytm, 4=övrigt, kommentera
ekgqrs1	qrs på ankomst ekg, 1=normalt, 2=q-våg, 3=LBBB,
	4=RBBB, 5=pacemaker, 6=övrigt, kommentera
ekgstt1	stt på ankomst ekg, 1=normalt, 21=LBBB, 22=pacemaker,
	31 = anterior ST höjning, ≥1 mm i ≥2 av avledningarna V2-V5,
	32 = lateral ST höjning, ≥1 mm i ≥2 av avledningarna V5,V6,aVL,I,
	33= diafragmal ST höjning, ≥1 mm i ≥2 av avledn. II, aVF, III,
	41 = anterior ST sänkning om ≥1/2 mm i någon av avl. V2-V5; nytillkommen,
	42 = lateral ST sänkning om ≥ 1/2 mm i någon av avl. V5,V6,aVL,I; nytillkommen,
	43 = diafragmal ST sänkning om ≥1/2 mm i någon av avl. II,aVF,III; nytillkommen,
	5=T-negativisering > 1mm, nytillkommen; ange i kommentar vilken avledning,
	6= övrigt patologiskt, kommentera
SokLyon1	Sokolow Lyon hypertrofibed. på EKG: S (mm) i V1 + R (mm) i V5 eller V6.
	Gräns för hypertrofi >38 mm (både män och kvinnor). Ange antal mm.
Cornell1	Cornellprodukten: QRS-duration (ms) x (R aVL + S V3) (mm). För kvinnor adderas 6 mm.
	Hypertrofigräns >2400 msxmm. Ange beräknat värde.
LV strain1	avledning med ST-T vektorn motsatt riktad i relation till medel QRS vektorn, 1=nej, 2=ja
Romhilt- Estes1	Stora amplituder ger 3 poäng: R eller S i extrem avledn ≥20mm; eller S i V1 alt. V2 ≥30mm; eller
	R i V5 alt. V6 ≥30mm. LV strain enl. ovan ger 3 poäng. Engagemang av vänster förmak
	ger 3 poäng: P i V1 har terminal negativisering ≥1 mm med duration ≥0.04 s. Vänsterställd el-axel
	i frontalplan, ≥ -30, ger 2 poäng. Lång QRS duration, ≥0.09 s, ger 1 poäng. Start QRS till topp
	R-våg (=VAT eller intrinsicoid deflection), ≥0.05 s, ger 1 poäng. Ange antal poäng.
Perugia score1	Något av: S i V3 + R i aVL >24 mm (män), 20 mm (kvinnor) ELLER LV strain enl ovan ELLER
	Romhilt-Estes score ≥5. 1=nej, 2=ja
ut_dat1	utskrivningsdatum, dd-mmm-yyyy
v_tid1	vårdtid i dagar i Östersund första vårdtillfället,
	ut_dat1 minus in_dat1
tillnus1	överflyttad inneliggande till NUS för vidare utredning, 1=nej, 2=ja
indatnus	inskrivningsdatum NUS, dd-mmm-yyyy, NA=11-jan-2001
utdatnus	utskrivningsdatum från NUS, dd-mmm-yyyy, NA=11-jan-2001
v_tidnus	vårdtid NUS i dagar, utdatnus minus indatnus, NA=9999
tillosd	återflyttad från NUS för vidare vård i Östersund, 1=nej, 2=ja, NA=9999
in_dat2	inskrivningsdatum Östersund efter flytt fr NUS, dd-mmm-yyyy, NA=11-jan-2001
ut_dat2	slutlig utskrivning från Östersund, datum, dd-mmm-yyyy, NA=11-jan-2001
v_tid2	vårdtid Östersund eftervård fr NUS, ut_dat2 minus in_dat2, NA=9999
v_tidtot	total vårdtid första vårdtillfället, samma som v_tid1 om ej flytt till NUS; om utskriven till
	hemmet från NUS: utdatnus minus in_dat1; om eftervårdad i Östersund: ut_dat2 minus in_dat1
utdattot	datum för slutlig utskrivning: om ej till NUS=ut_dat1; till NUS och utskriven direkt till
	hemmet=utdatnus; åter till Ösd efter NUS=ut_dat2
interv1	intervention under eller i anslutning till första vårdtillfället, 1=nej, 2=endast angiografi,
	3=PCI, 4=CABG
int1dat	datum för interventionen, dd-mmm-yyyy, NA=11-jan-2001
sviktinl	hjärtsvikt under vårdtiden, 1=nej, 2=ja, lungrassel och/eller iv diuretika o/el svikt på rtg
ischinl	ischemi under vårdtiden, 1=nej, 2=ja, ischemi på ekg enligt UA kriterier ovan
datishin	datum för ischemi under vårdtiden, dd-mmm-yyyy, , NA=11-jan-2001
dagishin	dag efter symtomdebut som ischemi inträffat, datischin minus tidsy, NA=9999
reinfinl	reinfarkt under vårdtiden (se dokumentet "AMI definitioner", 1=nej, 2=ja, 3=ja, procedurrelaterad
	dvs i samband med PCI eller CABG
datreinl	datum för reinfarkt under vårdtiden, dd-mmm-yyyy, NA=11-jan-2001
dagreinl	dag efter symtomdebut som reinfarkt inträffat, datreinl minus tidsy, NA=9999
strokinl	stroke under vårdtiden, 1=nej, 2=TIA, 3=ischemiskt, 4=hemorragiskt
datstrin	datum för stroke under vårdtiden, dd-mmm-yyyy, NA=11-jan-2001
dagstrin	dag efter symtomdebut som stroke inträffat, datstrin minus tidsy, NA=9999
dodinl	död under vårdtiden, 1=nej, 2=ja
dodorsin	dödsorsak vid död under inläggning, 1=kardiovaskulär död, 2=annan dödsorsak, 9999=NA
	ANGE ALLTID I KOMMENTAR VILKEN DÖDSORSAKEN VAR
datdodin	datum för död under vårdtiden, dd-mmm-yyyy, NA=11-jan-2001
dagdodin	dag efter symtomdebut som död inträffat, datdodin minus tidsy, NA=9999
endpinl	någon endpoint (reinfarkt, stroke, död) under vårdtiden, 1=nej, 2=ja
datendin	datum för endpoint under vårdtiden, dd-mmm-yyyy, NA=11-jan-2001
	OBS Utgår juni 2011
dagendin	dag efter symtomdebut som endpoint inträffat, datendin minus tidsy, NA=9999
	OBS Utgår juni 2011
rankinl	rankin scale under vårdtid innan utskrivning, NA=9999, 0=0, 1=1, 2=2, 3=3, 4=4, 5=5, 6=6, se mall
	för beskrivning av de olika skalstegen
malsysut	målvärde systoliskt blodtryck vårdtid enl. den stand. mätn., <130-140 mmHg, 1=nej, 2=ja
	NA=9999
maldiaut	målvärde diastoliskt blodtryck vårdtid enl. den stand. mätn., <80-90 mmHg, 1=nej, 2=ja, NA=9999
malsstut	målvärde systoliskt stående blodtryck vårdtid enl. den stand. mätn.,
	<130-140 mmHg, 1=nej, 2=ja. NA=9999
maldstut	målvärde diastoliskt stående blodtryck vårdtid enl. den stand. mätn.,
	<80-90 mmHg, 1=nej, 2=ja. NA=9999
malchout	målvärde kolesterol vårdtid, <4.5, 1=nej, 2=ja. NA=9999
malldlut	målvärde LDL vårdtid, <2.5, 1=nej, 2=ja. NA=9999
rand_dat	randomiseringsdatum eller datum för exklusion om pat. exkluderas, dd-mmm-yyyy. NA=11-jan-2001=
	ej tillämpbart vid dödsfall samt om pat inkluderas i läkemedelsprövning
interven	intervention, 1=no, control, 2=yes, 3=excluded
exklanl	reason for exclusion, 1=declining, 2=aphasia, 3=advanced heart disease,
	4=advanced stroke disease, 5=advanced other disease, 6=defness, 7=dementia
	8=dead, 9=participant in other clinical trial. NA=9999
utremdat	datum för utremittering till primärvården, dd-mmm-yyyy. NA=11-jan-2001, vid död eller LM-studie.
rehab	överflyttad till Rehab för vidare vård 1=nej, 2=ja
indatreh	inskrivningsdatum Rehab, dd-mmm-yyyy, NA=11-jan-2001
utdatreh	utskrivningsdatum från Rehab, dd-mmm-yyyy, NA=11-jan-2001
vtidreha	vårdtid Rehab i dagar, utdatreh minus indatreh, NA=9999
dmutreh	diabetesmedicinering vid utskrivning fr Rehab, 1=nej, 2=kost, 3=sulfonylurea, 4=metformin,
	5=insulin, 6=tabl. + insulin, 7=kombinationer, kommentera. NA=9999
diuutreh	diuretika vid utskrivning fr Rehab, 1=nej, 2=ja, NA=9999
nitutreh	långverkande nitro vid utskrivning fr Rehab, 1=nej, 2=ja, NA=9999
digutreh	digitalis vid utskrivning fr Rehab, 1=nej, 2=ja, NA=9999
liputreh	lipidsänkare vid utskrivning fr Rehab, 1=nej, 2=ja, simvastatin, 3=ja, atorvastatin, 4= annat medel,
	ange vilket samt dos i kommentar, NA=9999
stdutreh	dos av simvastatin/atorvastatin vid utskrivning fr Rehab ange antal mg, NA=9999
calutreh	calciumblockerare vid utskrivning fr Rehab, 1=nej, 2=ja, NA=9999
betutreh	betablockerare vid utskrivning fr Rehab, 1=nej, 2=ja, NA=9999
alfutreh	alfablockerare vid utskrivning fr Rehab, 1=nej, 2=ja, NA=9999
brdutreh	bronkodilaterare vid utskrivning fr Rehab, 1=nej, 2=ja, NA=9999
aceutreh	ace-hämmare vid utskrivning fr Rehab, 1=nej, 2=ja, NA=9999
arbutreh	a2 antagonist vid utskrivning fr Rehab, 1=nej, 2=ja, NA=9999
asautreh	asa vid utskrivning fr Rehab, 1=nej, 2=ja, NA=9999
cloutreh	clopidogrel vid utskrivning fr Rehab, 1=nej, 2=ja, 3=prasugrel, Effient, 4=ticagrelor, Brilique, NA=9999
akutreh	warfarin vid utskrivning fr Rehab, 1=nej, 2=ja, sedan tidigare, 3=ja, nyinsatt, NA=9999
perutreh	persantin vid utskrivning fr Rehab, 1=nej, 2=ja, NA=9999
datum1m	date for 1 month follow-up, dd-mmm-yyyy
motiverad1m	följer behandlingsrekommendationer vid 1 mån uppföljningen, 1=nej, 2=ja
CBS1m	symtom på bröstsmärta 1 mån, 1=nej, 2=CCS I, 3=CCS II, 4=CCS III, 5=CCS IV
andnod1m	symtom på andnöd 1 mån, 1=nej, 2=NYHA I, 3=NYHA II, 4=NYHA III, 5=NYHA IV
sjskr1m	sjukskrivning vid 1 mån, 1=nej, 2=deltid, 3=heltidssjukskriven, NA=9999
sjukd1m	antal sjukskrivningsdagar fram till 1 mån kontrollen, NA=9999
vard1m	sjukhusvårdad efter utskrivning (fram till 1 mån kontrollen, 1=nej, 2=ja, fyll i tillämpliga variabler
	enl nedan (ami1 etc) för aktuell orsak:angio, pci, cabg, hjärtinfarkt, angina etc samt
	datum för inläggn. (datami1 etc) OBS - EJ INTERVENTION BESLUTAD UNDER VÅRDTID
vard1ors	orsak till sjukhusvård efter utskr fram till 1 mån, 1=intervention, 2=hjärtinfarkt,
	3=angina, 4=hjärtsvikt, 5=annan hjärtsjukdom, 6=stroke, 7=annan sjukdom
	eller kombinationer, kommentera. NA=9999. UTGÅR FROM NOV 2010
vard1vask	antal dagar sjukhusvård efter utskr fram till 1 mån kontr pga vaskulär orsak (angio, PCI, CABG, angina,
	hjärinfarkt, stroke, karotisstenos, verif kärlsjukdom i benen, aortaaneurys och annan arteriell sjd)
	NA=9999. OBS! EJ VÅRDDAGAR PGA INTERVENTION BESLUTAD UNDER VÅRDTID
vard1dag	totalt antal dagar sjukhusvård efter utskr fram till 1 mån kontrollen, NA=9999
	OBS! EJ VÅRDDAGAR PGA INTERVENTION BESLUTAD UNDER VÅRDTID
telssk1m	antal telefonsamtal med sjuksköt från utskrivning till och med 1 månads kontrollen
	Gäller from 12jan2012 endast INTERVENTIONSPAT och tel samtal i SPIK
titrer1m	antal läkemedelstitreringar dvs dosjusteringar från utskr. till 1 mån kontrollen
	Gäller from 12jan2012 endast INTERVENTIONSPAT och titreringar i SPIK
	OBS! gäller läkemed för blodtryck och blodfetter för att nå målvärden
drbed1m	antal ggr som läkare kontaktats fr utskr till och med 1 mån kontr för bedömning av medicinering el dyl
	UTGÅR FR 22sep2011
mottsk1m	antal mottagningsbesök till sköterska från utskr till 1 mån kontrollen, UTGÅR FR 22sep2011,
mottdr1m	antal mottagningsbesök till läkare från utskr till 1 mån kontrollen, inkluderar akutmott. besök
	UTGÅR FR 22sep2011
smoke1m	ändrad rökvana fr utskr till 1 mån kontrollen, 1=nej, 2=slutat, 3=börjat
snus1m	snusare, 1=aldrig, 2=ex, >1 mån, 3=ja, 4=nikotinfritt
snussl1m	slutat snusa i samband med eller efter ACS/stroke, 1=nej, 2=ja. NA=9999
fys1m15	antal motionstillfällen per vecka minst 15 min och upp till 30 min fram till 1 mån kontrollen
fys1m30	antal motionstillfällen per vecka minst 30 min fram till 1 mån kontrollen
fyslat1m	lätt fysisk aktivitet, antal timmar en vanlig vecka (lugn promenad, lätt hushållsarbete,
	yoga och motsvarande)
fysmed1m	medelintensiv, måttlig, fysisk aktivitet, antal timmar en vanlig vecka (snabb promenad, cykling,
	dans, simning, städning och motsvarande)
fysint1m	intensiv fysisk aktivitet, antal timmar en vanlig vecka (löpning, fysiskt krävande sport eller arbete)
skola1m	deltagit i hjärtskola, 1=nej, 2=ja, NA=9999
fystran1m	deltagit i fysiskt träningsprogram, 1=nej, 2=ja, NA=9999
strespg1m	deltagit i stresshanteringsprogram, 1=nej, 2=ja, NA=9999
matprg1m	deltagit i kurs om matvanor, 1=nej, 2=ja, NA=9999
rokprg1m	deltagit i rökavvänjningsprogram, 1=nej, 2=ja
EQrorl1m	EQ 5D rörlighet, se EQ-5D mall, 1-3
EQhyg1m	EQ 5D hygien se EQ-5D mall, 1-3
EQakt1m	EQ 5D aktivitet se EQ-5D mall, 1-3
EQsma1m	EQ 5D smärta/besvär se EQ-5D mall, 1-3
EQoro1m	EQ 5D oro/nedstämdhet se EQ-5D mall, 1-3
Halsa1m	Hälsotillstånd (se mall, SEPHIA) enligt skala 1-100
dmmed1m	diabetesmedicinering vid 1 mån kontr, 1=nej, 2=kost, 3=sulfonylurea, 4=metformin,
	5=insulin, 6=tabl. + insulin, 7=kombinationer, kommentera.
diur1m	diuretika vid 1 mån kontr, 1=nej, 2=ja
sldatdiu	datum för avslut av diuretikabehandling, (ange så noga det går), NA=11-jan-2001
orssldiu	orsak för avslut av diuretikabehandling, 1=bristande motivation, 2=biverkan, 3=otillräcklig effekt,
	4=kostnad, 5=ingen indikation längre, 9999=NA
misdiu1m	antal missade doser diuretika sedan utskrivningen, uppskattning.
	1=<10, 2=10-29, 3=30-49, 4=>49. NA=9999 OBS! UTGÅR FROM 12Jan2012
nitro1m	långverkande nitro vid 1 mån kontr, 1=nej, 2=ja
sldatnit	datum för avslut av nitro behandling, (ange så noga det går), NA=11-jan-2001
orsslnit	orsak för avslut av långv nitro 1=bristande motivation, 2=biverkan, 3=otillräcklig effekt,
	4=kostnad, 5=ingen indikation längre, 9999=NA
misnit1m	antal missade doser långverkande nitro sedan utskrivningen, uppskattning.
	1=<10, 2=10-29, 3=30-49, 4=>49. NA=9999 OBS! UTGÅR FROM 12Jan2012
dig1m	digitalis vid 1 mån kontr, 1=nej, 2=ja
sldatdig	datum för avslut av digitalisbehandling, (ange så noga det går), NA=11-jan-2001
orssldig	orsak för avslut av digitalisbehandling, 1=bristande motivation, 2=biverkan, 3=otillräcklig effekt,
	4=kostnad, 5=ingen indikation längre, 9999=NA
misdig1m	antal missade doser digitalis sedan utskrivningen, uppskattning.
	1=<10, 2=10-29, 3=30-49, 4=>49. NA=9999, OBS! UTGÅR FROM 12Jan2012
lip1m	lipidlowering medication at 1 months control , 1=no, 2=yes, simvastatin, 3=yes, atorvastatin, 4= other medication ,
	specify which and what dose in comentary
dosst1m	dos av simvastatin/atorvastatin vid 1 mån kontr, ange antal mg, NA=9999
sldatlip	datum för avslut av lipidbehandling, (ange så noga det går), NA=11-jan-2001
orssllip	orsak för avslut av lipidbehandling, 1=bristande motivation, 2=biverkan, 3=otillräcklig effekt,
	4=kostnad, 5=ingen indikation längre, 9999=NA
mislip1m	antal missade doser lipidsänkare sedan utskrivningen, uppskattning.
	1=<10, 2=10-29, 3=30-49, 4=>49. NA=9999, OBS! UTGÅR FROM 12Jan2012
calc1m	calciumblockerare vid 1 mån kontr, 1=nej, 2=ja
sldatcal	datum för avslut av calc blockerarbehandling, (ange så noga det går), NA=11-jan-2001
orsslcal	orsak för avslut av calc blockerarbehandling, 1=bristande motivation, 2=biverkan,
	3=otillräcklig effekt, 4=kostnad, 5=ingen indikation längre, 9999=NA
miscal1m	antal missade doser calc blockerare sedan utskrivningen, uppskattning.
	1=<10, 2=10-29, 3=30-49, 4=>49. NA=9999, OBS! UTGÅR FROM 12Jan2012
beta1m	betablockerare vid 1 mån kontr, 1=nej, 2=ja
sldatbet	datum för avslut av betablock behandling, (ange så noga det går), NA=11-jan-2001
orsslbet	orsak för avslut av betablock behandling, 1=bristande motivation, 2=biverkan, 3=otillräcklig
	effekt, 4=kostnad, 5=ingen indikation längre, 9999=NA
misbet1m	antal missade doser betablockerare sedan utskrivningen, uppskattning.
	1=<10, 2=10-29, 3=30-49, 4=>49. NA=9999, OBS! UTGÅR FROM 12Jan2012
alfa1m	alfablockerare vid 1 mån kontr, 1=nej, 2=ja
sldatalf	datum för avslut av alfablock behandling, (ange så noga det går), NA=11-jan-2001
orsslalf	orsak för avslut av alfablock behandling, 1=bristande motivation, 2=biverkan, 3=otillräcklig effekt,
	4=kostnad, 5=ingen indikation längre, 9999=NA
misalf1m	antal missade doser alfablockerare sedan utskrivningen, uppskattning.
	1=<10, 2=10-29, 3=30-49, 4=>49. NA=9999, OBS! UTGÅR FROM 12Jan2012
brdil1m	bronkodilaterare vid 1 mån kontr, 1=nej, 2=ja
sldatbrd	datum för avslut av bronkodil behandling, (ange så noga det går), NA=11-jan-2001
orsslbrd	orsak för avslut av bronkodil behandling, 1=bristande motivation, 2=biverkan, 3=otillräcklig effekt,
	4=kostnad, 5=ingen indikation längre, 9999=NA
misbrd1m	antal missade doser bronkodil sedan utskrivningen, uppskattning.
	1=<10, 2=10-29, 3=30-49, 4=>49. NA=9999, OBS! UTGÅR FROM 12Jan2012
acei1m	ace-hämmare vid 1 mån kontr, 1=nej, 2=ja
sldatace	datum för avslut av ace hämmarbehandling, (ange så noga det går), NA=11-jan-2001
orsslace	orsak för avslut av ace hämmarbehandling, 1=bristande motivation, 2=biverkan,
	3=otillräcklig effekt, 4=kostnad, 5=ingen indikation längre, 9999=NA
misace1m	antal missade doser ace hämmare sedan utskrivningen, uppskattning.
	1=<10, 2=10-29, 3=30-49, 4=>49. NA=9999, OBS! UTGÅR FROM 12Jan2012
arb1m	a2 antagonist vid 1 mån kontr, 1=nej, 2=ja
sldatarb	datum för avslut av arb behandling, (ange så noga det går), NA=11-jan-2001
orsslarb	orsak för avslut av arb behandling, 1=bristande motivation, 2=biverkan, 3=otillräcklig effekt,
	4=kostnad, 5=ingen indikation längre, 9999=NA
misarb1m	antal missade doser arb sedan utskrivningen, uppskattning.
	1=<10, 2=10-29, 3=30-49, 4=>49. NA=9999, OBS! UTGÅR FROM 12Jan2012
asa1m	asa vid 1 mån kontr, 1=nej, 2=ja
sldatasa	datum för avslut av asa behandling, (ange så noga det går), NA=11-jan-2001
orsslasa	orsak för avslut av asa behandling, 1=bristande motivation, 2=biverkan, 3=otillräcklig effekt,
	4=kostnad, 5=ingen indikation längre, 9999=NA
misasa1m	antal missade doser asa sedan utskrivningen, uppskattning.
	1=<10, 2=10-29, 3=30-49, 4=>49. NA=9999, OBS! UTGÅR FROM 12Jan2012
clop1m	clopidogrel vid 1 mån kontr, 1=nej, 2=ja, 3=prasugrel, Efient, 4=ticagrelor, Brilique
sldatclo	datum för avslut av clopidogrel (eller alt 3/4) behandling, (ange så noga det går), NA=11-jan-2001
orsslclo	orsak för avslut av clopidogrel (eller alt 3/4) behandling, 1=bristande motivation, 2=biverkan,
	3=otillräcklig effekt, 4=kostnad, 5=ingen indikation längre, 9999=NA
misclo1m	antal missade doser clopidogrel (eller alt 3/4) sedan utskrivningen, uppskattning.
	1=<10, 2=10-29, 3=30-49, 4=>49. NA=9999, OBS! UTGÅR FROM 12Jan2012
ak1m	warfarin vid 1 mån kontr, 1=nej, 2=ja, sedan tidigare, 3=ja, nyinsatt
sldatak	datum för avslut av antikoag behandling, (ange så noga det går), NA=11-jan-2001
orsslak	orsak för avslut av antikoag behandling, 1=bristande motivation, 2=biverkan,
	3=otillräcklig effekt, 4=kostnad, 5=ingen indikation längre, 9999=NA
misak1m	antal missade doser antikoag sedan utskrivningen, uppskattning.
	1=<10, 2=10-29, 3=30-49, 4=>49. NA=9999, OBS! UTGÅR FROM 12Jan2012
wkompl1m	någon komplikation till waranbehandling fr utskr till 1 månad, 1=nej, 2=ja, kommentera, NA=9999
pers1m	persantin vid 1 mån kontr, 1=nej, 2=ja
sldatper	datum för avslut av persantinbehandling, (ange så noga det går), NA=11-jan-2001
orsslper	orsak för avslut av persantinbehandling, 1=bristande motivation, 2=biverkan,
	3=otillräcklig effekt, 4=kostnad, 5=ingen indikation längre, 9999=NA
misper1m	antal missade doser persantin sedan utskrivningen, uppskattning.
	1=<10, 2=10-29, 3=30-49, 4=>49. NA=9999, OBS! UTGÅR FROM 12Jan2012
kombiv1m	kommentera ev biverkningar som gjort att något läkemedel avslutats fram tom 1 mån kontr,
	ex.: slutat med enalapril pga ihållande rethosta; slutat med atorvastatin pga muskelvärk, normalt CK
chol1m	kolesterol 1 månad, mmol/l. NA=9999
chol1mtitr	chol1m efter slutförd titrering, värdet från den sist genomförda kontrollen införs. NA=9999
ldl1m	LDL 1 månad, mmol/l. NA=9999
ldl1mtitr	LDL 1 mån efter slutförd titrering, värdet från den sist genomförda kontrollen införs. NA=9999
hdl1m	HDL 1 månad, mmol/l. NA=9999
hdl1mtitr	HDL 1 mån efter slutförd titrering, värdet från den sist genomförda kontrollen införs. NA=9999
tg1m	TG 1 månad, mmol/l. NA=9999
tg1mtitr	TG 1 mån efter slutförd titrering, värdet från den sist genomförda kontrollen införs. NA=9999
hba1c1m	HbA1c 1 månad, skall finnas om fP-glukos under inläggn. >5,5. NA=9999. UTGÅR from sep10
crp1m	crp 1 månad, mg/l. NA=9999
syssit1m	systoliskt BT efter månad 1, standardiserat, sittande 5 min. NA=9999
syssit1mtitr	syssit1m efter slutförd titrering, värdet från den sist genomförda kontrollen införs. NA=9999
diasit1m	diastoliskt BT efter månad 1, standardiserat, sittande 5 min. NA=9999
diasit1mtitr	diasit1m efter slutförd titrering, värdet från den sist genomförda kontrollen införs. NA=9999
syssta1m	systoliskt BT efter månad 1, standardiserat, stående 1 min. NA=9999
syssta1mtitr	syssta1m efter slutförd titrering, värdet från den sist genomförda kontrollen införs. NA=9999
diasta1m	diastoliskt BT efter månad 1, standardiserat, stående 1 min. NA=9999
diasta1mtitr	diasta1m efter slutförd titrering, värdet från den sist genomförda kontrollen införs. NA=9999
waist1m	bukomfång vid 1 månad, cm. NA=9999
malsys1m	målvärde systoliskt blodtryck (<130-140) uppmättes utan titr vid 1 mån enl. den stand. mätn.,
	1=nej, 2=ja. NA=9999
maldia1m	målvärde diastoliskt blodtryck (<80-90) uppmättes utan titr vid 1 mån enl. den stand. mätn.,
	1=nej, 2=ja. NA=9999
malsst1m	målvärde systoliskt stående blodtryck uppmättes utan titr vid 1 mån enl. den stand. mätn.,
	<130-140 mmHg, 1=nej, 2=ja. NA=9999
maldst1m	målvärde diastoliskt stående blodtryck uppmättes utan titr vid 1 mån enl. den stand. mätn.,
	<80-90 mmHg, 1=nej, 2=ja. NA=9999
malcho1m	målvärde kolesterol (<4.5 mmol/l) uppmättes utan titr vid 1 mån 1=nej, 2=ja. NA=9999
malldl1m	målvärde LDL (<2.5 OBS diabetes <1.8 mmol/l) uppmättes utan titr vid 1 mån 1=nej, 2=ja. NA=9999
datum12m	datum för 12 mån uppföljning, dd-mmm-yyyy
motiverad12	följer behandlingsrekommendationer vid 12 mån uppföljningen, 1=nej, 2=ja
CBS12m	symtom på bröstsmärta 12 mån, 1=nej, 2=CCS I, 3=CCS II, 4=CCS III, 5=CCS IV
andnod12	symtom på andnöd 12 mån, 1=nej, 2=NYHA I, 3=NYHA II, 4=NYHA III, 5=NYHA IV
sjskr12m	sjukskrivning vid 12 mån, 1=nej, 2=deltid, 3=heltidssjukskriven, NA=9999
sjukd12m	antal sjukskrivningsdagar från 1 mån till 12 mån kontrollen, NA=9999
vard12m	sjukhusvårdad efter 1 mån kontr (fram till 12 mån kontr), 1=nej, 2=ja, fyll i tillämpliga variabler
	enl nedan (ami1 etc) för aktuell orsak:angio, pci, cabg, hjärtinfarkt, angina etc samt
	datum för inläggn. (datami1 etc) OBS - EJ INTERVENTION BESLUTAD UNDER VÅRDTID
vard12vask	antal dagar sjukhusvård mellan 1 och 12 mån kontr pga vaskulär orsak (angio, PCI, CABG, angina,
	hjärinfarkt, stroke, karotisstenos, verif kärlsjukdom i benen, aortaaneurys och annan arteriell sjd)
	NA=9999. OBS! EJ VÅRDDAGAR PGA INTERVENTION BESLUTAD UNDER VÅRDTID
vard12dg	totalt antal dagar sjukhusvård mellan 1 och 12 mån kontrollerna, NA=9999
	OBS! EJ VÅRDDAGAR PGA INTERVENTION BESLUTAD UNDER VÅRDTID
telssk12	antal telefonsamtal med sjuksköt från 1 mån tom 12 månads kontrollen
	Gäller from 12jan2012 endast INTERVENTIONSPAT och tel samtal i SPIK
titrer12	antal läkemedelstitreringar dvs dosjusteringar mellan 1 och 12 mån kontrollerna
	Gäller from 12jan2012 endast INTERVENTIONSPAT och titreringar i SPIK
	OBS! gäller läkemed för blodtryck och blodfetter för att nå målvärden
drbed12m	antal ggr som läkare kontaktats fr 1 mån till 12 mån kontr för bedömning av medicinering av lip o BT
	UTGÅR FR 22sep2011
mottsk12	antal mottagningsbesök till sköterska från 1 mån till 12 mån kontrollen, UTGÅR FR 22sep2011
mottdr12	antal mottagningsbesök till läkare från 1 mån till 12 mån kontrollen, inkluderar akutmott. besök
	UTGÅR FR 22sep2011
smoke12m	ändrad rökvana fr 1 mån till 12 mån kontrollen, 1=nej, 2=slutat, 3=börjat
snus12m	snusare, 1=aldrig, 2=ex, >1 mån, 3=ja, 4=ja, nikotinfritt
snussl12	slutat snusa i samband med eller efter ACS/stroke och fortfarande vid 12 mån, 1=nej, 2=ja. NA=9999
fys12m15	antal motionstillfällen per vecka minst 15 min och upp till 30 min fr 1 mån till 12 mån kontrollen
fys12m30	antal motionstillfällen per vecka minst 30 min fr 1 mån till 12 mån kontrollen
fyslat12	lätt fysisk aktivitet, antal timmar en vanlig vecka (lugn promenad, lätt hushållsarbete,
	yoga och motsvarande) mellan 1 mån och 12 mån kontr
fysmed12	medelintensiv, måttlig, fysisk aktivitet, antal timmar en vanlig vecka (snabb promenad, cykling,
	dans, simning, städning och motsvarande) mellan 1 mån och 12 mån kontr
fysint12	intensiv fysisk aktivitet, antal timmar en vanlig vecka (löpning, fysiskt krävande sport eller arbete)
	mellan 1 mån och 12 mån kontr
skola12m	deltagit i hjärtskola fr 1 mån till 12 mån kontr, 1=nej, 2=ja, NA=9999
fystran12	deltagit i fysiskt träningsprogram fr 1 mån till 12 mån kontr, 1=nej, 2=ja, NA=9999
strespg12	deltagit i stresshanteringsprogram fr 1 mån till 12 mån kontr, 1=nej, 2=ja, NA=9999
matprg12	deltagit i kurs om matvanor fr 1 mån till 12 mån kontr, 1=nej, 2=ja, NA=9999
rokprg12	deltagit i rökavvänjningsprogram fr 1 mån till 12 mån kontr, 1=nej, 2=ja
EQrorl12	EQ 5D rörlighet 12 mån, se EQ-5D mall, 1-3
EQhyg12	EQ 5D hygien 12 mån se EQ-5D mall, 1-3
EQakt12	EQ 5D aktivitet 12 mån se EQ-5D mall, 1-3
EQsma12	EQ 5D smärta/besvär 12 mån se EQ-5D mall, 1-3
EQoro12	EQ 5D oro/nedstämdhet 12 mån se EQ-5D mall, 1-3
Halsa12	Hälsotillstånd 12 mån (se mall, SEPHIA) enligt skala 1-100
dmmed12	diabetesmedicinering vid 12 mån kontr, 1=nej, 2=kost, 3=sulfonylurea, 4=metformin,
	5=insulin, 6=tabl. + insulin, 7=kombinationer, kommentera.
diur12	diuretika vid 12 mån kontr, 1=nej, 2=ja
sldatdiu12	datum för avslut av diuretikabehandling, (ange så noga det går), NA=11-jan-2001
orssldiu12	orsak för avslut av diuretikabehandling, 1=bristande motivation, 2=biverkan, 3=otillräcklig effekt,
	4=kostnad, 5=ingen indikation längre, 9999=NA
misdiu12	antal missade doser diuretika sedan 1 mån kontr, uppskattning.
	1=<10, 2=10-29, 3=30-49, 4=>49. NA=9999, OBS! UTGÅR FROM 12Jan2012
nitro12	långverkande nitro vid 12 mån kontr, 1=nej, 2=ja
sldatnit12	datum för avslut av nitro behandling, (ange så noga det går), NA=11-jan-2001
orsslnit12	orsak för avslut av långv nitro 1=bristande motivation, 2=biverkan, 3=otillräcklig effekt,
	4=kostnad, 5=ingen indikation längre, 9999=NA
misnit12	antal missade doser långverkande nitro sedan 1 mån kontr, uppskattning.
	1=<10, 2=10-29, 3=30-49, 4=>49. NA=9999, OBS! UTGÅR FROM 12Jan2012
dig12	digitalis vid 12 mån kontr, 1=nej, 2=ja
sldatdig12	datum för avslut av digitalisbehandling, (ange så noga det går), NA=11-jan-2001
orssldig12	orsak för avslut av digitalisbehandling, 1=bristande motivation, 2=biverkan, 3=otillräcklig effekt,
	4=kostnad, 5=ingen indikation längre, 9999=NA
misdig12	antal missade doser digitalis sedan 1 mån kontr, uppskattning.
	1=<10, 2=10-29, 3=30-49, 4=>49. NA=9999OBS! UTGÅR FROM 12Jan2012,
lip12	lipidlowering medication at 12 months control , 1=no, 2=yes, simvastatin, 3=yes, atorvastatin, 4= other medication ,
	specify which and idose in comentery
dosst12	dos av simvastatin/atorvastatin vid 12 mån kontr, ange antal mg, NA=9999
sldatlip12	datum för avslut av lipidbehandling, (ange så noga det går), NA=11-jan-2001
orssllip12	orsak för avslut av lipidbehandling, 1=bristande motivation, 2=biverkan, 3=otillräcklig effekt,
	4=kostnad, 5=ingen indikation längre, 9999=NA
mislip12	antal missade doser lipidsänkare sedan 1 mån kontr uppskattning.
	1=<10, 2=10-29, 3=30-49, 4=>49. NA=9999, OBS! UTGÅR FROM 12Jan2012
calc12	calciumblockerare vid 12 mån kontr, 1=nej, 2=ja
sldatcal12	datum för avslut av calc blockerarbehandling, (ange så noga det går), NA=11-jan-2001
orsslcal12	orsak för avslut av calc blockerarbehandling, 1=bristande motivation, 2=biverkan,
	3=otillräcklig effekt, 4=kostnad, 5=ingen indikation längre, 9999=NA
miscal12	antal missade doser calc blockerare sedan 1 mån kontr uppskattning.
	1=<10, 2=10-29, 3=30-49, 4=>49. NA=9999, OBS! UTGÅR FROM 12Jan2012
beta12	betablockerare vid 12 mån kontr, 1=nej, 2=ja
sldatbet12	datum för avslut av betablock behandling, (ange så noga det går), NA=11-jan-2001
orsslbet12	orsak för avslut av betablock behandling, 1=bristande motivation, 2=biverkan, 3=otillräcklig
	effekt, 4=kostnad, 5=ingen indikation längre, 9999=NA
misbet12	antal missade doser betablockerare sedan 1 mån kontr uppskattning.
	1=<10, 2=10-29, 3=30-49, 4=>49. NA=9999, OBS! UTGÅR FROM 12Jan2012
alfa12	alfablockerare vid 12 mån kontr, 1=nej, 2=ja
sldatalf12	datum för avslut av alfablock behandling, (ange så noga det går), NA=11-jan-2001
orsslalf12	orsak för avslut av alfablock behandling, 1=bristande motivation, 2=biverkan, 3=otillräcklig effekt,
	4=kostnad, 5=ingen indikation längre, 9999=NA
misalf12	antal missade doser alfablockerare sedan 1 mån kontr uppskattning.
	1=<10, 2=10-29, 3=30-49, 4=>49. NA=9999, OBS! UTGÅR FROM 12Jan2012
brdil12	bronkodilaterare vid 12 mån kontr, 1=nej, 2=ja
sldatbrd12	datum för avslut av bronkodil behandling, (ange så noga det går), NA=11-jan-2001
orsslbrd12	orsak för avslut av bronkodil behandling, 1=bristande motivation, 2=biverkan, 3=otillräcklig effekt,
	4=kostnad, 5=ingen indikation längre, 9999=NA
misbrd12	antal missade doser bronkodil sedan 1 mån kontr uppskattning.
	1=<10, 2=10-29, 3=30-49, 4=>49. NA=9999, OBS! UTGÅR FROM 12Jan2012
acei12	ace-hämmare vid 12 mån kontr, 1=nej, 2=ja
sldatace12	datum för avslut av ace hämmarbehandling, (ange så noga det går), NA=11-jan-2001
orsslace12	orsak för avslut av ace hämmarbehandling, 1=bristande motivation, 2=biverkan,
	3=otillräcklig effekt, 4=kostnad, 5=ingen indikation längre, 9999=NA
misace12	antal missade doser ace hämmare sedan 1 mån kontr uppskattning.
	1=<10, 2=10-29, 3=30-49, 4=>49. NA=9999, OBS! UTGÅR FROM 12Jan2012
arb12	a2 antagonist vid 12 mån kontr, 1=nej, 2=ja
sldatarb12	datum för avslut av arb behandling, (ange så noga det går), NA=11-jan-2001
orsslarb12	orsak för avslut av arb behandling, 1=bristande motivation, 2=biverkan, 3=otillräcklig effekt,
	4=kostnad, 5=ingen indikation längre, 9999=NA
misarb12	antal missade doser arb sedan 1 mån kontr uppskattning.
	1=<10, 2=10-29, 3=30-49, 4=>49. NA=9999, OBS! UTGÅR FROM 12Jan2012
asa12	asa vid 12 mån kontr, 1=nej, 2=ja
sldatasa12	datum för avslut av asa behandling, (ange så noga det går), NA=11-jan-2001
orsslasa12	orsak för avslut av asa behandling, 1=bristande motivation, 2=biverkan, 3=otillräcklig effekt,
	4=kostnad, 5=ingen indikation längre, 9999=NA
misasa12	antal missade doser asa sedan 1 mån kontr uppskattning.
	1=<10, 2=10-29, 3=30-49, 4=>49. NA=9999, OBS! UTGÅR FROM 12Jan2012
clop12	clopidogrel vid 12 mån kontr, 1=nej, 2=ja, 3=prasugrel, Efient, 4=ticagrelor, Brilique
sldatclo12	datum för avslut av clopidogrel (eller alt 3/4) behandling, (ange så noga det går), NA=11-jan-2001
orsslclo12	orsak för avslut av clopidogrel (eller alt 3/4) behandling, 1=bristande motivation, 2=biverkan,
	3=otillräcklig effekt, 4=kostnad, 5=ingen indikation längre, 9999=NA
misclo12	antal missade doser clopidogrel (eller alt 3/4) sedan 1 mån kontr uppskattning.
	1=<10, 2=10-29, 3=30-49, 4=>49. NA=9999, OBS! UTGÅR FROM 12Jan2012
ak12	antikoagulantia vid 12 mån kontr, 1=nej, 2=warfarin, sedan tidigare, 3=warfarin, nyinsatt
	4=Pradaxa, sedan tidigare, 5=Pradaxa nyinsatt, 6=Xarelto, sedan tidigare, 7=Xarelto, nyinsatt
	8=Eliquis, sedan tidigare, 9=Eliquis, nyinsatt
sldatak12	datum för avslut av antikoag behandling, (ange så noga det går), NA=11-jan-2001
orsslak12	orsak för avslut av antikoag behandling, 1=bristande motivation, 2=biverkan,
	3=otillräcklig effekt, 4=kostnad, 5=ingen indikation längre, 9999=NA
misak12	antal missade doser antikoag sedan 1 mån kontr uppskattning.
	1=<10, 2=10-29, 3=30-49, 4=>49. NA=9999, OBS! UTGÅR FROM 12Jan2012
wkompl12	någon komplikation till antikoag behandling sedan 1 mån kontr, 1=nej, 2=ja, kommentera, NA=9999
pers12	persantin vid 12 mån kontr, 1=nej, 2=ja
sldatper12	datum för avslut av persantinbehandling, (ange så noga det går), NA=11-jan-2001
orsslper12	orsak för avslut av persantinbehandling, 1=bristande motivation, 2=biverkan,
	3=otillräcklig effekt, 4=kostnad, 5=ingen indikation längre, 9999=NA
misper12	antal missade doser persantin sedan 1 mån kontr uppskattning.
	1=<10, 2=10-29, 3=30-49, 4=>49. NA=9999, OBS! UTGÅR FROM 12Jan2012
kombiv12	kommentera ev biverkningar som gjort att något läkemedel avslutats från 1mån tom 12 mån kontr,
	ex.: slutat med enalapril pgaihållande rethosta; slutat med atorvastatin pga muskelvärk, normalt CK
chol12	kolesterol 12 månad, mmol/l. NA=9999
chol12titr	chol12m efter slutförd titrering, värdet från den sist genomförda kontrollen införs. NA=9999
ldl12	LDL 12 månad, mmol/l. NA=9999
ldl12titr	LDL 12 mån efter slutförd titrering, värdet från den sist genomförda kontrollen införs. NA=9999
hdl12	HDL 12 månad, mmol/. NA=9999l
hdl12titr	HDL 12 mån efter slutförd titrering, värdet från den sist genomförda kontrollen införs. NA=9999
tg12	TG 12 månad, mmol/l. NA=9999
tg12titr	TG 12 mån efter slutförd titrering, värdet från den sist genomförda kontrollen införs. NA=9999
hba1c12	HbA1c 12 månad, skall finnas om fP-glukos under inläggn. >5,5. NA=9999
crp12	crp 12 månad, mg/l. NA=9999
syssit12	systoliskt BT efter månad 12, standardiserat, sittande 5 min. NA=9999
syssit12titr	syssit12 efter slutförd titrering, värdet från den sist genomförda kontrollen införs. NA=9999
diasit12	diastoliskt BT efter månad 12, standardiserat, sittande 5 min. NA=9999
diasit12titr	diasit12 efter slutförd titrering, värdet från den sist genomförda kontrollen införs. NA=9999
syssta12	systoliskt BT efter månad 12, standardiserat, stående 1 min. NA=9999
syssta12titr	syssta12 efter slutförd titrering, värdet från den sist genomförda kontrollen införs. NA=9999
diasta12	diastoliskt BT efter månad 12, standardiserat, stående 1 min. NA=9999
diasta12titr	diasta12 efter slutförd titrering, värdet från den sist genomförda kontrollen införs. NA=9999
waist12	bukomfång vid 12 månad, cm. NA=9999
weight12	vikt vid 12 mån, kg. NA=9999
malsys12	målvärde systol blodtryck (<130-140) uppmättes utan titr vid 12 mån enl. den stand. mätn.,
	1=nej, 2=ja. NA=9999
maldia12	målvärde diastol blodtryck (<80-90) uppmättes utan titr vid 12 mån enl. den stand. mätn.,
	1=nej, 2=ja. NA=9999
malsst12	målvärde systoliskt stående blodtryck uppmättes utan titr vid 12 mån enl. den stand. mätn.,
	<130-140 mmHg, 1=nej, 2=ja. NA=9999
maldst12	målvärde diastoliskt stående blodtryck uppmättes utan titr vid 12 mån enl. den stand. mätn.,
	<80-90 mmHg, 1=nej, 2=ja. NA=9999
malcho12	målvärde kolesterol (<4.5 mmol/l) uppmättes utan titr vid 12 mån 1=nej, 2=ja. NA=9999
malldl12	målvärde LDL (<2.5 OBS diabetes <1.8 mmol/l) uppmättes utan titr vid 12 månader
	1=nej, 2=ja. NA=9999
ekg12	vilo-EKG taget vid 12 mån kontrollen, 1=nej, 2=ja, 9999=NA (avliden, utflyttad, dvs ingen pat. kvar)
ekg12dat	dastum för ekg12, dd-mmm-yyyy, NA=11-jan-2001
ekgrytm12	rytm på ekg12, 1=sinus, 2=förmaksflimmer/fladder,
	3=pacemakerrytm, 4=övrigt, kommentera
ekgqrs12	qrs på ekg12, 1=normalt, 2=q-våg, 3=LBBB,
	4=RBBB, 5=pacemaker, 6=övrigt, kommentera
ekgstt12	stt på ekg12, 1=normalt, 21=LBBB, 22=pacemaker,
	31 = anterior ST höjning, ≥1 mm i ≥2 av avledningarna V2-V5,
	32 = lateral ST höjning, ≥1 mm i ≥2 av avledningarna V5,V6,aVL,I,
	33= diafragmal ST höjning, ≥1 mm i ≥2 av avledn. II, aVF, III,
	41 = anterior ST sänkning om ≥1/2 mm i någon av avl. V2-V5;
	42 = lateral ST sänkning om ≥ 1/2 mm i någon av avl. V5,V6,aVL,I;
	43 = diafragmal ST sänkning om ≥1/2 mm i någon av avl. II,aVF,III;
	5=T-negativisering > 1mm; ange i kommentar vilken avledning,
	6= övrigt patologiskt, kommentera
SokLyon12	Sokolow Lyon hypertrofibed. på EKG12: S (mm) i V1 + R (mm) i V5 eller V6.
	Gräns för hypertrofi >38 mm (både män och kvinnor). Ange antal mm.
Cornell12	Cornellprodukten på EKG12: QRS-duration (ms) x (R aVL + S V3) (mm). För kvinnor adderas 6 mm.
	Hypertrofigräns >2400 msxmm. Ange beräknat värde.
LVstr12	avledning med ST-T vektorn motsatt riktad i relation till medel QRS vektorn, 1=nej, 2=ja
RomEst12	Stora amplituder ger 3 poäng: R eller S i extrem avledn ≥20mm; eller S i V1 alt. V2 ≥30mm; eller
	R i V5 alt. V6 ≥30mm. LV strain enl. ovan ger 3 poäng. Engagemang av vänster förmak
	ger 3 poäng: P i V1 har terminal negativisering ≥1 mm med duration ≥0.04 s. Vänsterställd el-axel
	i frontalplan, ≥ -30, ger 2 poäng. Lång QRS duration, ≥0.09 s, ger 1 poäng. Start QRS till topp
	R-våg (=VAT eller intrinsicoid deflection), ≥0.05 s, ger 1 poäng. Ange antal poäng.
Perug12	Något av: S i V3 + R i aVL >24 mm (män), 20 mm (kvinnor) ELLER LV strain enl ovan ELLER
	Romhilt-Estes score ≥5. 1=nej, 2=ja
Datum21	Datum för första uppföljning efter 1 mån kontrollen, dd-mmm-yyyy, NA=11-jan-2001
Systsit21	Systoliskt blodtryck vid Datum21, sitt 5 min. NA=9999
Diastsit21	Diastoliskt blodtryck vid Datum21, sitt 5 min. NA=9999
Syststa21	Systoliskt blodtryck vid Datum21, stående 1 min. NA=9999
Diaststa21	Diastoliskt blodtryck vid Datum21, stående 1 min. NA=9999
TG21	TG vid Datum21, mmol/l. NA=9999
chol21	kolesterol vid Datum21, mmol/l. NA=9999
LDL21	LDL vid Datum21, mmol/l. NA=9999
HDL21	HDL vid Datum21, mmol/. NA=9999
Datum22	Datum för andra uppföljning efter 1 mån kontrollen, dd-mmm-yyyy, NA=11-jan-2001
Systsit22	Systoliskt blodtryck vid Datum22, sitt 5 min. NA=9999
Diastsit22	Diastoliskt blodtryck vid Datum22, sitt 5 min. NA=9999
Syststa22	Systoliskt blodtryck vid Datum22, stående 1 min. NA=9999
Diaststa22	Diastoliskt blodtryck vid Datum22, stående 1 min. NA=9999
TG22	TG vid Datum22, mmol/l. NA=9999
chol22	kolesterol vid Datum22, mmol/l. NA=9999
LDL22	LDL vid Datum22, mmol/l. NA=9999
HDL22	HDL vid Datum22, mmol/l. NA=9999
Datum23	Datum för tredje uppföljning efter 1 mån kontrollen, dd-mmm-yyyy, NA=11-jan-2001
Systsit23	Systoliskt blodtryck vid Datum23, sitt 5 min. NA=9999
Diastsit23	Diastoliskt blodtryck vid Datum23, sitt 5 min. NA=9999
Syststa23	Systoliskt blodtryck vid Datum23, stående 1 min. NA=9999
Diaststa23	Diastoliskt blodtryck vid Datum23, stående 1 min. NA=9999
TG23	TG vid Datum23, mmol/l. NA=9999
chol23	kolesterol vid Datum23, mmol/l. NA=9999
LDL23	LDL vid Datum23, mmol/l. NA=9999
HDL23	HDL vid Datum23, mmol/l. NA=9999
Datum24	Datum för fjärde uppföljning efter 1 mån kontrollen, dd-mmm-yyyy, NA=11-jan-2001
Systsit24	Systoliskt blodtryck vid Datum24, sitt 5 min. NA=9999
Diastsit24	Diastoliskt blodtryck vid Datum24, sitt 5 min. NA=9999
Syststa24	Systoliskt blodtryck vid Datum24, stående 1 min. NA=9999
Diaststa24	Diastoliskt blodtryck vid Datum24, stående 1 min. NA=9999
TG24	TG vid Datum24, mmol/l. NA=9999
chol24	kolesterol vid Datum24, mmol/l. NA=9999
LDL24	LDL vid Datum24, mmol/l. NA=9999
HDL24	HDL vid Datum24, mmol/l. NA=9999
Datum25	Datum för femte uppföljning efter 1 mån kontrollen, dd-mmm-yyyy, NA=11-jan-2001
Systsit25	Systoliskt blodtryck vid Datum25, sitt 5 min. NA=9999
Diastsit25	Diastoliskt blodtryck vid Datum25, sitt 5 min. NA=9999
Syststa25	Systoliskt blodtryck vid Datum25, stående 1 min. NA=9999
Diaststa25	Diastoliskt blodtryck vid Datum25, stående 1 min. NA=9999
TG25	TG vid Datum25, mmol/l. NA=9999
chol25	kolesterol vid Datum25, mmol/l. NA=9999
LDL25	LDL vid Datum25, mmol/l. NA=9999
HDL25	HDL vid Datum25, mmol/l. NA=9999
Datum26	Datum för sjätte uppföljning efter 1 mån kontrollen, dd-mmm-yyyy, NA=11-jan-2001
Systsit26	Systoliskt blodtryck vid Datum26, sitt 5 min. NA=9999
Diastsit26	Diastoliskt blodtryck vid Datum26, sitt 5 min. NA=9999
Syststa26	Systoliskt blodtryck vid Datum26, stående 1 min. NA=9999
Diaststa26	Diastoliskt blodtryck vid Datum26, stående 1 min. NA=9999
TG26	TG vid Datum26, mmol/l. NA=9999
chol26	kolesterol vid Datum26, mmol/l. NA=9999
LDL26	LDL vid Datum26, mmol/l. NA=9999
HDL26	HDL vid Datum26, mmol/l. NA=9999
	Därefter fortsatt på samma sätt för resten av värden och datum
malsys20	målvärde systoliskt blodtryck (<130-140) uppnåddes direkt eller e titr vid 1 mån kontr
	enl. den stand. mätn., 1=nej, 2=ja. NA=9999
maldia20	målvärde diastoliskt blodtryck (<80-90) uppnåddes direkt eller e titr vid 1 mån kontr
	enl. den stand.mätn., 1=nej, 2=ja. NA=9999
malsst20	målvärde systoliskt stående blodtryck uppnåddes direkt eller e titr vid 1 mån kontr
	enl. den stand. mätn.,<130-140 mmHg, 1=nej, 2=ja. NA=9999
maldst20	målvärde diastoliskt stående blodtryck uppnåddes direkt eller e titr vid 1 mån kontr
	enl. den stand. mätn., <80-90 mmHg, 1=nej, 2=ja. NA=9999
malcho20	målvärde kolesterol (<4.5 mmol/l) uppnåddes direkt eller efter titrering vid 1 mån kontr.,
	1=nej, 2=ja. NA=9999
malldl20	målvärde LDL (<2.5 OBS diabetes <1.8 mmol/l) uppnåddes direkt eller efter titrering vid 1 mån kontr.,
	1=nej, 2=ja. NA=9999
mal20komm	Kommentar för varje målvärde som inte uppnåtts efter titrering vid 1 mån kontr i interv. gruppen
datum24m	datum för 24 mån uppföljning, dd-mmm-yyyy
motiverad24	följer behandlingsrekommendationer vid 24 mån uppföljningen, 1=nej, 2=ja
CBS24m	symtom på bröstsmärta 24 mån, 1=nej, 2=CCS I, 3=CCS II, 4=CCS III, 5=CCS IV
andnod24	symtom på andnöd 24 mån, 1=nej, 2=NYHA I, 3=NYHA II, 4=NYHA III, 5=NYHA IV
sjskr24m	sjukskrivning vid 24 mån, 1=nej, 2=deltid, 3=heltidssjukskriven, NA=9999
sjukd24m	antal sjukskrivningsdagar från 12 mån till 24 mån kontrollen, NA=9999
vard24m	sjukhusvårdad efter 12 mån kontr (fram till 24 mån kontr), 1=nej, 2=ja, fyll i tillämpliga variabler
	enl nedan (ami1 etc) för aktuell orsak:angio, pci, cabg, hjärtinfarkt, angina etc samt
	datum för inläggn. (datami1 etc)
vard24vask	antal dagar sjukhusvård mellan 12 och 24 mån kontr pga vaskulär orsak (angio, PCI, CABG, angina,
	hjärinfarkt, stroke, karotisstenos, verif kärlsjukdom i benen, aortaaneurys och annan arteriell sjd)
	NA=9999.
vard24dg	totalt antal dagar sjukhusvård mellan 12 och 24 mån kontrollerna, NA=9999
telssk24	antal telefonsamtal med sjuksköt från 12 tom 24 månads kontrollen
	Gäller from 12jan2012 endast INTERVENTIONSPAT och tel samtal i SPIK
titrer24	antal läkemedelstitreringar dvs dosjusteringar mellan 12 och 24 mån kontrollerna
	Gäller from 12jan2012 endast INTERVENTIONSPAT och titreringar i SPIK
	OBS! gäller läkemed för blodtryck och blodfetter för att nå målvärden
drbed24m	antal ggr som läkare kontaktats fr 12 mån till 24 mån kontr för bedömning av medicinering el dyl
	UTGÅR FR 22sep2011
mottsk24	antal mottagningsbesök till sköterska från 12 mån till 24 mån kontrollen, UTGÅR FR 22sep2011
mottdr24	antal mottagningsbesök till läkare från 12 mån till 24 mån kontrollen, inkluderar akutmott. besök
	UTGÅR FR 22sep2011
smoke24m	ändrad rökvana fr 12 mån till 24 mån kontrollen, 1=nej, 2=slutat, 3=börjat
snus24m	snusare, 1=aldrig, 2=ex, >1 mån, 3=ja, 4=ja, nikotinfritt
snussl24	slutat snusa i samband med eller efter ACS/stroke och fortfarande vid 24 mån, 1=nej, 2=ja. NA=9999
fys24m15	antal motionstillfällen per vecka minst 15 min och upp till 30 min fr 12 mån till 24 mån kontrollen
fys24m30	antal motionstillfällen per vecka minst 30 min fr 12 mån till 24 mån kontrollen
fyslat24	lätt fysisk aktivitet, antal timmar en vanlig vecka (lugn promenad, lätt hushållsarbete,
	yoga och motsvarande) mellan 12 mån och 24 mån kontr
fysmed24	medelintensiv, måttlig, fysisk aktivitet, antal timmar en vanlig vecka (snabb promenad, cykling,
	dans, simning, städning och motsvarande) mellan 12 mån och 24 mån kontr
fysint24	intensiv fysisk aktivitet, antal timmar en vanlig vecka (löpning, fysiskt krävande sport eller arbete)
	mellan 12 mån och 24 mån kontr
EQrorl24	EQ 5D rörlighet 24 mån, se EQ-5D mall, 1-3
EQhyg24	EQ 5D hygien 24 mån se EQ-5D mall, 1-3
EQakt24	EQ 5D aktivitet 24 mån se EQ-5D mall, 1-3
EQsma24	EQ 5D smärta/besvär 24 mån se EQ-5D mall, 1-3
EQoro24	EQ 5D oro/nedstämdhet 24 mån se EQ-5D mall, 1-3
Halsa24	Hälsotillstånd 24 mån (se mall, SEPHIA) enligt skala 1-100
dmmed24	diabetesmedicinering vid 24 mån kontr, 1=nej, 2=kost, 3=sulfonylurea, 4=metformin,
	5=insulin, 6=tabl. + insulin, 7=kombinationer, kommentera.
diur24	diuretika vid 24 mån kontr, 1=nej, 2=ja
sldatdiu24	datum för avslut av diuretikabehandling, (ange så noga det går), NA=11-jan-2001
orssldiu24	orsak för avslut av diuretikabehandling, 1=bristande motivation, 2=biverkan, 3=otillräcklig effekt,
	4=kostnad, 5=ingen indikation längre, 9999=NA
misdiu24	antal missade doser diuretika sedan 12 mån kontr, uppskattning.
	1=<10, 2=10-29, 3=30-49, 4=>49. NA=9999, OBS! UTGÅR FROM 12Jan2012
nitro24	långverkande nitro vid 24 mån kontr, 1=nej, 2=ja
sldatnit24	datum för avslut av nitro behandling, (ange så noga det går), NA=11-jan-2001
orsslnit24	orsak för avslut av långv nitro 1=bristande motivation, 2=biverkan, 3=otillräcklig effekt,
	4=kostnad, 5=ingen indikation längre, 9999=NA
misnit24	antal missade doser långverkande nitro sedan 12 mån kontr, uppskattning.
	1=<10, 2=10-29, 3=30-49, 4=>49. NA=9999, OBS! UTGÅR FROM 12Jan2012
dig24	digitalis vid 24 mån kontr, 1=nej, 2=ja
sldatdig24	datum för avslut av digitalisbehandling, (ange så noga det går), NA=11-jan-2001
orssldig24	orsak för avslut av digitalisbehandling, 1=bristande motivation, 2=biverkan, 3=otillräcklig effekt,
	4=kostnad, 5=ingen indikation längre, 9999=NA
misdig24	antal missade doser digitalis sedan 12 mån kontr, uppskattning.
	1=<10, 2=10-29, 3=30-49, 4=>49. NA=9999, OBS! UTGÅR FROM 12Jan2012
lip24	lipidsänkare vid 24 mån kontr, 1=nej, 2=ja, simvastatin, 3=ja, atorvastatin, 4= annat medel,
	ange vilket samt dos i kommentar
dosst24	dos av simvastatin/atorvastatin vid 24 mån kontr, ange antal mg, NA=9999
sldatlip24	datum för avslut av lipidbehandling, (ange så noga det går), NA=11-jan-2001
orssllip24	orsak för avslut av lipidbehandling, 1=bristande motivation, 2=biverkan, 3=otillräcklig effekt,
	4=kostnad, 5=ingen indikation längre, 9999=NA
mislip24	antal missade doser lipidsänkare sedan 12 mån kontr uppskattning.
	1=<10, 2=10-29, 3=30-49, 4=>49. NA=9999, OBS! UTGÅR FROM 12Jan2012
calc24	calciumblockerare vid 24 mån kontr, 1=nej, 2=ja
sldatcal24	datum för avslut av calc blockerarbehandling, (ange så noga det går), NA=11-jan-2001
orsslcal24	orsak för avslut av calc blockerarbehandling, 1=bristande motivation, 2=biverkan,
	3=otillräcklig effekt, 4=kostnad, 5=ingen indikation längre, 9999=NA
miscal24	antal missade doser calc blockerare sedan 12 mån kontr uppskattning.
	1=<10, 2=10-29, 3=30-49, 4=>49. NA=9999, OBS! UTGÅR FROM 12Jan2012
beta24	betablockerare vid 24 mån kontr, 1=nej, 2=ja
sldatbet24	datum för avslut av betablock behandling, (ange så noga det går), NA=11-jan-2001
orsslbet24	orsak för avslut av betablock behandling, 1=bristande motivation, 2=biverkan, 3=otillräcklig
	effekt, 4=kostnad, 5=ingen indikation längre, 9999=NA
misbet24	antal missade doser betablockerare sedan 12 mån kontr uppskattning.
	1=<10, 2=10-29, 3=30-49, 4=>49. NA=9999, OBS! UTGÅR FROM 12Jan2012
alfa24	alfablockerare vid 24 mån kontr, 1=nej, 2=ja
sldatalf24	datum för avslut av alfablock behandling, (ange så noga det går), NA=11-jan-2001
orsslalf24	orsak för avslut av alfablock behandling, 1=bristande motivation, 2=biverkan, 3=otillräcklig effekt,
	4=kostnad, 5=ingen indikation längre, 9999=NA
misalf24	antal missade doser alfablockerare sedan 12 mån kontr uppskattning.
	1=<10, 2=10-29, 3=30-49, 4=>49. NA=9999, OBS! UTGÅR FROM 12Jan2012
brdil24	bronkodilaterare vid 24 mån kontr, 1=nej, 2=ja
sldatbrd24	datum för avslut av bronkodil behandling, (ange så noga det går), NA=11-jan-2001
orsslbrd24	orsak för avslut av bronkodil behandling, 1=bristande motivation, 2=biverkan, 3=otillräcklig effekt,
	4=kostnad, 5=ingen indikation längre, 9999=NA
misbrd24	antal missade doser bronkodil sedan 12 mån kontr uppskattning.
	1=<10, 2=10-29, 3=30-49, 4=>49. NA=9999, OBS! UTGÅR FROM 12Jan2012
acei24	ace-hämmare vid 24 mån kontr, 1=nej, 2=ja
sldatace24	datum för avslut av ace hämmarbehandling, (ange så noga det går), NA=11-jan-2001
orsslace24	orsak för avslut av ace hämmarbehandling, 1=bristande motivation, 2=biverkan,
	3=otillräcklig effekt, 4=kostnad, 5=ingen indikation längre, 9999=NA
misace24	antal missade doser ace hämmare sedan 12 mån kontr uppskattning.
	1=<10, 2=10-29, 3=30-49, 4=>49. NA=9999, OBS! UTGÅR FROM 12Jan2012
arb24	a2 antagonist vid 24 mån kontr, 1=nej, 2=ja
sldatarb24	datum för avslut av arb behandling, (ange så noga det går), NA=11-jan-2001
orsslarb24	orsak för avslut av arb behandling, 1=bristande motivation, 2=biverkan, 3=otillräcklig effekt,
	4=kostnad, 5=ingen indikation längre, 9999=NA
misarb24	antal missade doser arb sedan 12 mån kontr uppskattning.
	1=<10, 2=10-29, 3=30-49, 4=>49. NA=9999, OBS! UTGÅR FROM 12Jan2012
asa24	asa vid 24 mån kontr, 1=nej, 2=ja
sldatasa24	datum för avslut av asa behandling, (ange så noga det går), NA=11-jan-2001
orsslasa24	orsak för avslut av asa behandling, 1=bristande motivation, 2=biverkan, 3=otillräcklig effekt,
	4=kostnad, 5=ingen indikation längre, 9999=NA
misasa24	antal missade doser asa sedan 12 mån kontr uppskattning.
	1=<10, 2=10-29, 3=30-49, 4=>49. NA=9999, OBS! UTGÅR FROM 12Jan2012
clop24	clopidogrel vid 24 mån kontr, 1=nej, 2=ja, 3=prasugrel, Efient, 4=ticagrelor, Brilique
sldatclo24	datum för avslut av clopidogrel (eller alt 3/4) behandling, (ange så noga det går), NA=11-jan-2001
orsslclo24	orsak för avslut av clopidogrel (eller alt 3/4) behandling, 1=bristande motivation, 2=biverkan,
	3=otillräcklig effekt, 4=kostnad, 5=ingen indikation längre, 9999=NA
misclo24	antal missade doser clopidogrel (eller alt 3/4) sedan 12 mån kontr uppskattning.
	1=<10, 2=10-29, 3=30-49, 4=>49. NA=9999, OBS! UTGÅR FROM 12Jan2012
ak24	antikoagulantia vid 24 mån kontr, 1=nej, 2=warfarin, sedan tidigare, 3=warfarin, nyinsatt
	4=Pradaxa, sedan tidigare, 5=Pradaxa nyinsatt, 6=Xarelto, sedan tidigare, 7=Xarelto, nyinsatt
	8=Eliquis, sedan tidigare, 9=Eliquis, nyinsatt
sldatak24	datum för avslut av antikoag behandling, (ange så noga det går), NA=11-jan-2001
orsslak24	orsak för avslut av antikoag behandling, 1=bristande motivation, 2=biverkan,
	3=otillräcklig effekt, 4=kostnad, 5=ingen indikation längre, 9999=NA
misak24	antal missade doser antikoag sedan 12 mån kontr uppskattning.
	1=<10, 2=10-29, 3=30-49, 4=>49. NA=9999, OBS! UTGÅR FROM 12Jan2012
wkompl24	någon komplikation till antikoag behandling sedan 12 mån kontr, 1=nej, 2=ja, kommentera, NA=9999
pers24	persantin vid 24 mån kontr, 1=nej, 2=ja
sldatper24	datum för avslut av persantinbehandling, (ange så noga det går), NA=11-jan-2001
orsslper24	orsak för avslut av persantinbehandling, 1=bristande motivation, 2=biverkan,
	3=otillräcklig effekt, 4=kostnad, 5=ingen indikation längre, 9999=NA
misper24	antal missade doser persantin sedan 12 mån kontr uppskattning.
	1=<10, 2=10-29, 3=30-49, 4=>49. NA=9999, OBS! UTGÅR FROM 12Jan2012
kombiv24	kommentera ev biverkningar som gjort att något läkemedel avslutats från 12mån tom 24 mån kontr,
	ex.: slutat med enalapril pgaihållande rethosta; slutat med atorvastatin pga muskelvärk, normalt CK
chol24m	kolesterol 24 månad, mmol/l
chol24mtitr	chol24m efter slutförd titrering, värdet från den sist genomförda kontrollen införs. NA=9999
ldl24m	LDL 24 månad, mmol/l
ldl24mtitr	LDL 24 mån efter slutförd titrering, värdet från den sist genomförda kontrollen införs. NA=9999
hdl24m	HDL 24 månad, mmol/l
hdl24mtitr	HDL 24 mån efter slutförd titrering, värdet från den sist genomförda kontrollen införs. NA=9999
tg24m	TG 24 månad, mmol/l
tg24mtitr	TG 24 mån efter slutförd titrering, värdet från den sist genomförda kontrollen införs. NA=9999
hba1c24	HbA1c 24 månad, skall finnas om fP-glukos under inläggn. >5,5. NA=9999
crp24	crp 24 månad, mg/l
syssit24	systoliskt BT efter månad 24, standardiserat, sittande 5 min
syssit24titr	syssit24 efter slutförd titrering, värdet från den sist genomförda kontrollen införs. NA=9999
diasit24	diastoliskt BT efter månad 24, standardiserat, sittande 5 min
diasit24titr	diasit24 efter slutförd titrering, värdet från den sist genomförda kontrollen införs. NA=9999
syssta24	systoliskt BT efter månad 24, standardiserat, stående 1 min
syssta24titr	syssta24 efter slutförd titrering, värdet från den sist genomförda kontrollen införs. NA=9999
diasta24	diastoliskt BT efter månad 24, standardiserat, stående 1 min
diasta24titr	diasta24 efter slutförd titrering, värdet från den sist genomförda kontrollen införs. NA=9999
waist24	bukomfång vid 24 månad, cm.
weight24	vikt vid 24 mån, kg
malsys24	målvärde systol blodtryck (<130-140) uppmättes utan titr vid 24 mån enl. den stand. mätn.,
	1=nej, 2=ja. NA=9999
maldia24	målvärde diastol blodtryck (<80-90) uppmättes utan titr vid 24 mån enl. den stand. mätn.,
	1=nej, 2=ja. NA=9999
malsst24	målvärde systoliskt stående blodtryck uppmättes utan titr vid 24 mån enl. den stand. mätn.,
	<130-140 mmHg, 1=nej, 2=ja. NA=9999
maldst24	målvärde diastoliskt stående blodtryck uppmättes utan titr vid 12 mån enl. den stand. mätn.,
	<80-90 mmHg, 1=nej, 2=ja. NA=9999
malcho24	målvärde kolesterol (<4.5 mmol/l) efter 24 månader 1=nej, 2=ja
malldl24	målvärde LDL (<2.5 OBS diabetes <1.8 mmol/l) efter 24 månader 1=nej, 2=ja
ekg24	vilo-EKG taget vid 24 mån kontrollen, 1=nej, 2=ja, 9999=NA (avliden, utflyttad, dvs ingen pat. kvar)
ekg24dat	dastum för ekg24, dd-mmm-yyyy, NA=11-jan-2001
ekgrytm24	rytm på ekg24, 1=sinus, 2=förmaksflimmer/fladder,
	3=pacemakerrytm, 4=övrigt, kommentera
ekgqrs24	qrs på ekg24, 1=normalt, 2=q-våg, 3=LBBB,
	4=RBBB, 5=pacemaker, 6=övrigt, kommentera
ekgstt24	stt på ekg24, 1=normalt, 21=LBBB, 22=pacemaker,
	31 = anterior ST höjning, ≥1 mm i ≥2 av avledningarna V2-V5,
	32 = lateral ST höjning, ≥1 mm i ≥2 av avledningarna V5,V6,aVL,I,
	33= diafragmal ST höjning, ≥1 mm i ≥2 av avledn. II, aVF, III,
	41 = anterior ST sänkning om ≥1/2 mm i någon av avl. V2-V5;
	42 = lateral ST sänkning om ≥ 1/2 mm i någon av avl. V5,V6,aVL,I;
	43 = diafragmal ST sänkning om ≥1/2 mm i någon av avl. II,aVF,III;
	5=T-negativisering > 1mm; ange i kommentar vilken avledning,
	6= övrigt patologiskt, kommentera
SokLyon24	Sokolow Lyon hypertrofibed. på EKG24: S (mm) i V1 + R (mm) i V5 eller V6.
	Gräns för hypertrofi >38 mm (både män och kvinnor). Ange antal mm.
Cornell24	Cornellprodukten på EKG24: QRS-duration (ms) x (R aVL + S V3) (mm). För kvinnor adderas 6 mm.
	Hypertrofigräns >2400 msxmm. Ange beräknat värde.
LVstr24	avledning med ST-T vektorn motsatt riktad i relation till medel QRS vektorn, 1=nej, 2=ja
RomEst24	Stora amplituder ger 3 poäng: R eller S i extrem avledn ≥20mm; eller S i V1 alt. V2 ≥30mm; eller
	R i V5 alt. V6 ≥30mm. LV strain enl. ovan ger 3 poäng. Engagemang av vänster förmak
	ger 3 poäng: P i V1 har terminal negativisering ≥1 mm med duration ≥0.04 s. Vänsterställd el-axel
	i frontalplan, ≥ -30, ger 2 poäng. Lång QRS duration, ≥0.09 s, ger 1 poäng. Start QRS till topp
	R-våg (=VAT eller intrinsicoid deflection), ≥0.05 s, ger 1 poäng. Ange antal poäng.
Perug24	Något av: S i V3 + R i aVL >24 mm (män), 20 mm (kvinnor) ELLER LV strain enl ovan ELLER
	Romhilt-Estes score ≥5. 1=nej, 2=ja
Datum31	Datum för första uppföljning efter 12 mån kontrollen, dd-mmm-yyyy, NA=11-jan-2011
Systsit31	Systoliskt blodtryck vid Datum31, sitt 5 min. NA=9999
Diastsit31	Diastoliskt blodtryck vid Datum31, sitt 5 min. NA=9999
Syststa31	Systoliskt blodtryck vid Datum31, stående 1 min. NA=9999
Diaststa31	Diastoliskt blodtryck vid Datum31, stående 1 min. NA=9999
TG31	TG vid Datum31, mmol/l, NA=9999
chol31	kolesterol vid Datum31, mmol/l, NA=9999
LDL31	LDL vid Datum31, mmol/l, NA=9999
HDL31	HDL vid Datum31, mmol/l, NA=9999
Datum32	Datum för andra uppföljning efter 12 mån kontrollen, dd-mmm-yyyy, NA=11-jan-2011
Systsit32	Systoliskt blodtryck vid Datum32, sitt 5 min. NA=9999
Diastsit32	Diastoliskt blodtryck vid Datum32, sitt 5 min. NA=9999
Syststa32	Systoliskt blodtryck vid Datum32, stående 1 min. NA=9999
Diaststa32	Diastoliskt blodtryck vid Datum32, stående 1 min. NA=9999
TG32	TG vid Datum32, mmol/, NA=9999l
chol32	kolesterol vid Datum32, mmol/l, NA=9999
LDL32	LDL vid Datum32, mmol/l, NA=9999
HDL32	HDL vid Datum32, mmol/l, NA=9999
Datum33	Datum för tredje uppföljning efter 12 mån kontrollen, dd-mmm-yyyy, NA=11-jan-2011
Systsit33	Systoliskt blodtryck vid Datum33, sitt 5 min. NA=9999
Diastsit33	Diastoliskt blodtryck vid Datum33, sitt 5 min. NA=9999
Syststa33	Systoliskt blodtryck vid Datum33, stående 1 min. NA=9999
Diaststa33	Diastoliskt blodtryck vid Datum33, stående 1 min. NA=9999
TG33	TG vid Datum33, mmol/l, NA=9999
chol33	kolesterol vid Datum33, mmol/l, NA=9999
LDL33	LDL vid Datum33, mmol/l, NA=9999
HDL33	HDL vid Datum33, mmol/l, NA=9999
Datum34	Datum för fjärde uppföljning efter 12 mån kontrollen, dd-mmm-yyyy, NA=11-jan-2011
Systsit34	Systoliskt blodtryck vid Datum34, sitt 5 min. NA=9999
Diastsit34	Diastoliskt blodtryck vid Datum34, sitt 5 min. NA=9999
Syststa34	Systoliskt blodtryck vid Datum34, stående 1 min. NA=9999
Diaststa34	Diastoliskt blodtryck vid Datum34, stående 1 min. NA=9999
TG34	TG vid Datum34, mmol/l, NA=9999
chol34	kolesterol vid Datum34, mmol/l, NA=9999
LDL34	LDL vid Datum34, mmol/l, NA=9999
HDL34	HDL vid Datum34, mmol/l, NA=9999
Datum35	Datum för femte uppföljning efter 12 mån kontrollen, dd-mmm-yyyy, NA=11-jan-2011
Systsit35	Systoliskt blodtryck vid Datum35, sitt 5 min. NA=9999
Diastsit35	Diastoliskt blodtryck vid Datum35, sitt 5 min. NA=9999
Syststa35	Systoliskt blodtryck vid Datum35, stående 1 min. NA=9999
Diaststa35	Diastoliskt blodtryck vid Datum35, stående 1 min. NA=9999
TG35	TG vid Datum35, mmol/, NA=9999l
chol35	kolesterol vid Datum35, mmol/l, NA=9999
LDL35	LDL vid Datum35, mmol/, NA=9999l
HDL35	HDL vid Datum35, mmol/l, NA=9999
Datum136	Datum för sjätte uppföljning efter 12 mån kontrollen, dd-mmm-yyyy, NA=11-jan-2011
Systsit136	Systoliskt blodtryck vid Datum136, sitt 5 min. NA=9999
Diastsit136	Diastoliskt blodtryck vid Datum136, sitt 5 min. NA=9999
Syststa136	Systoliskt blodtryck vid Datum136, stående 1 min. NA=9999
Diaststa136	Diastoliskt blodtryck vid Datum136, stående 1 min. NA=9999
TG136	TG vid Datum136, mmol/l, NA=9999
chol136	kolesterol vid Datum136, mmol/l, NA=9999
LDL136	LDL vid Datum136, mmol/l, NA=9999
HDL136	HDL vid Datum136, mmol/l, NA=9999
	Därefter fortsatt på samma sätt för resten av värden och datum
malsys30	målvärde systoliskt blodtryck (<130-140) uppnåddes direkt eller e titr vid 12 mån kontr
	enl. den stand. mätn., 1=nej, 2=ja, NA=9999
maldia30	målvärde diastoliskt blodtryck (<80-90) uppnåddes direkt eller e titr vid 12 mån kontr
	enl. den stand. mätn., 1=nej, 2=ja, NA=9999
malsst30	målvärde systoliskt stående blodtryck uppnåddes direkt eller e titr vid 12 mån kontr
	enl. den stand. mätn., <130-140 mmHg, 1=nej, 2=ja, NA=9999
maldst30	målvärde diastoliskt stående blodtryck uppnåddes direkt eller e titr vid 12 mån kontr
	enl. den stand. mätn., <80-90 mmHg, 1=nej, 2=ja, NA=9999
malcho30	målvärde kolesterol (<4.5 mmol/l) uppnåddes direkt eller efter titrering vid 12 mån kontr.,
	1=nej, 2=ja, NA=9999
malldl30	målvärde LDL (<2.5 OBS diabetes <1.8 mmol/l) uppnåddes direkt eller efter titrering vid 12 mån kontr.,
	1=nej, 2=ja, NA=9999
mal30komm	Kommentar för varje målvärde som inte uppnåtts efter titrering vid 12 mån kontr i interv. gruppen
datum36m	datum för 36 mån uppföljning, dd-mmm-yyyy
motiverad36	följer behandlingsrekommendationer vid 36 mån uppföljningen, 1=nej, 2=ja
CBS36m	symtom på bröstsmärta 36 mån, 1=nej, 2=CCS I, 3=CCS II, 4=CCS III, 5=CCS IV
andnod36	symtom på andnöd 36 mån, 1=nej, 2=NYHA I, 3=NYHA II, 4=NYHA III, 5=NYHA IV
sjskr36m	sjukskrivning vid 36 mån, 1=nej, 2=deltid, 3=heltidssjukskriven, NA=9999
sjukd36m	antal sjukskrivningsdagar från 24 mån till 36 mån kontrollen, NA=9999
vard36m	sjukhusvårdad efter 24 mån kontr (fram till 36 mån kontr), 1=nej, 2=ja, fyll i tillämpliga variabler
	enl nedan (ami1 etc) för aktuell orsak:angio, pci, cabg, hjärtinfarkt, angina etc samt
	datum för inläggn. (datami1 etc)
vard36vask	antal dagar sjukhusvård mellan 24 och 36 mån kontr pga vaskulär orsak (angio, PCI, CABG, angina,
	hjärinfarkt, stroke, karotisstenos, verif kärlsjukdom i benen, aortaaneurys och annan arteriell sjd)
	NA=9999.
vard36dg	totalt antal dagar sjukhusvård mellan 24 och 36 mån kontrollerna, NA=9999
telssk36	antal telefonsamtal med sjuksköt från 24 tom 36 månads kontrollen
	Gäller from 12jan2012 endast INTERVENTIONSPAT och tel samtal i SPIK
titrer36	antal läkemedelstitreringar dvs dosjusteringar mellan 24 och 36 mån kontrollerna
	Gäller from 12jan2012 endast INTERVENTIONSPAT och titreringar i SPIK
	OBS! gäller läkemed för blodtryck och blodfetter för att nå målvärden
smoke36m	ändrad rökvana fr 24 mån till 36 mån kontrollen, 1=nej, 2=slutat, 3=börjat
snus36m	snusare, 1=aldrig, 2=ex, >1 mån, 3=ja, 4=ja, nikotinfritt
snussl36	slutat snusa i samband med eller efter ACS/stroke och fortfarande vid 36 mån, 1=nej, 2=ja. NA=9999
fys36m15	antal motionstillfällen per vecka minst 15 min och upp till 30 min fr 24 mån till 36 mån kontrollen
fys36m30	antal motionstillfällen per vecka minst 30 min fr 24 mån till 36 mån kontrollen
fyslat36	lätt fysisk aktivitet, antal timmar en vanlig vecka (lugn promenad, lätt hushållsarbete,
	yoga och motsvarande) mellan 24 mån och 36 mån kontr
fysmed36	medelintensiv, måttlig, fysisk aktivitet, antal timmar en vanlig vecka (snabb promenad, cykling,
	dans, simning, städning och motsvarande) mellan 24 mån och 36 mån kontr
fysint36	intensiv fysisk aktivitet, antal timmar en vanlig vecka (löpning, fysiskt krävande sport eller arbete)
	mellan 24 mån och 36 mån kontr
EQrorl36	EQ 5D rörlighet 36 mån, se EQ-5D mall, 1-3
EQhyg36	EQ 5D hygien 36 mån se EQ-5D mall, 1-3
EQakt36	EQ 5D aktivitet 36 mån se EQ-5D mall, 1-3
EQsma36	EQ 5D smärta/besvär 36 mån se EQ-5D mall, 1-3
EQoro36	EQ 5D oro/nedstämdhet 36 mån se EQ-5D mall, 1-3
Halsa36	Hälsotillstånd 36 mån (se mall, SEPHIA) enligt skala 1-100
dmmed36	diabetesmedicinering vid 36 mån kontr, 1=nej, 2=kost, 3=sulfonylurea, 4=metformin,
	5=insulin, 6=tabl. + insulin, 7=kombinationer, kommentera.
diur36	diuretika vid 36 mån kontr, 1=nej, 2=ja
sldatdiu36	datum för avslut av diuretikabehandling, (ange så noga det går), NA=11-jan-2001
orssldiu36	orsak för avslut av diuretikabehandling, 1=bristande motivation, 2=biverkan, 3=otillräcklig effekt,
	4=kostnad, 5=ingen indikation längre, 9999=NA
nitro36	långverkande nitro vid 36 mån kontr, 1=nej, 2=ja
sldatnit36	datum för avslut av nitro behandling, (ange så noga det går), NA=11-jan-2001
orsslnit36	orsak för avslut av långv nitro 1=bristande motivation, 2=biverkan, 3=otillräcklig effekt,
	4=kostnad, 5=ingen indikation längre, 9999=NA
dig36	digitalis vid 36 mån kontr, 1=nej, 2=ja
sldatdig36	datum för avslut av digitalisbehandling, (ange så noga det går), NA=11-jan-2001
orssldig36	orsak för avslut av digitalisbehandling, 1=bristande motivation, 2=biverkan, 3=otillräcklig effekt,
	4=kostnad, 5=ingen indikation längre, 9999=NA
lip36	lipidsänkare vid 36 mån kontr, 1=nej, 2=ja, simvastatin, 3=ja, atorvastatin, 4= annat medel,
	ange vilket samt dos i kommentar
dosst36	dos av simvastatin/atorvastatin vid 36 mån kontr, ange antal mg, NA=9999
sldatlip36	datum för avslut av lipidbehandling, (ange så noga det går), NA=11-jan-2001
orssllip36	orsak för avslut av lipidbehandling, 1=bristande motivation, 2=biverkan, 3=otillräcklig effekt,
	4=kostnad, 5=ingen indikation längre, 9999=NA
calc36	calciumblockerare vid 36 mån kontr, 1=nej, 2=ja
sldatcal36	datum för avslut av calc blockerarbehandling, (ange så noga det går), NA=11-jan-2001
orsslcal36	orsak för avslut av calc blockerarbehandling, 1=bristande motivation, 2=biverkan,
	3=otillräcklig effekt, 4=kostnad, 5=ingen indikation längre, 9999=NA
beta36	betablockerare vid 36 mån kontr, 1=nej, 2=ja
sldatbet36	datum för avslut av betablock behandling, (ange så noga det går), NA=11-jan-2001
orsslbet36	orsak för avslut av betablock behandling, 1=bristande motivation, 2=biverkan, 3=otillräcklig
	effekt, 4=kostnad, 5=ingen indikation längre, 9999=NA
alfa36	alfablockerare vid 36 mån kontr, 1=nej, 2=ja
sldatalf36	datum för avslut av alfablock behandling, (ange så noga det går), NA=11-jan-2001
orsslalf36	orsak för avslut av alfablock behandling, 1=bristande motivation, 2=biverkan, 3=otillräcklig effekt,
	4=kostnad, 5=ingen indikation längre, 9999=NA
brdil36	bronkodilaterare vid 36 mån kontr, 1=nej, 2=ja
sldatbrd36	datum för avslut av bronkodil behandling, (ange så noga det går), NA=11-jan-2001
orsslbrd36	orsak för avslut av bronkodil behandling, 1=bristande motivation, 2=biverkan, 3=otillräcklig effekt,
	4=kostnad, 5=ingen indikation längre, 9999=NA
acei36	ace-hämmare vid 36 mån kontr, 1=nej, 2=ja
sldatace36	datum för avslut av ace hämmarbehandling, (ange så noga det går), NA=11-jan-2001
orsslace36	orsak för avslut av ace hämmarbehandling, 1=bristande motivation, 2=biverkan,
	3=otillräcklig effekt, 4=kostnad, 5=ingen indikation längre, 9999=NA
arb36	a2 antagonist vid 36 mån kontr, 1=nej, 2=ja
sldatarb36	datum för avslut av arb behandling, (ange så noga det går), NA=11-jan-2001
orsslarb36	orsak för avslut av arb behandling, 1=bristande motivation, 2=biverkan, 3=otillräcklig effekt,
	4=kostnad, 5=ingen indikation längre, 9999=NA
asa36	asa vid 36 mån kontr, 1=nej, 2=ja
sldatasa36	datum för avslut av asa behandling, (ange så noga det går), NA=11-jan-2001
orsslasa36	orsak för avslut av asa behandling, 1=bristande motivation, 2=biverkan, 3=otillräcklig effekt,
	4=kostnad, 5=ingen indikation längre, 9999=NA
clop36	clopidogrel vid 36 mån kontr, 1=nej, 2=ja, 3=prasugrel, Efient, 4=ticagrelor, Brilique
sldatclo36	datum för avslut av clopidogrel (eller alt 3/4) behandling, (ange så noga det går), NA=11-jan-2001
orsslclo36	orsak för avslut av clopidogrel (eller alt 3/4) behandling, 1=bristande motivation, 2=biverkan,
	3=otillräcklig effekt, 4=kostnad, 5=ingen indikation längre, 9999=NA
ak36	antikoagulantia vid 36 mån kontr, 1=nej, 2=warfarin, sedan tidigare, 3=warfarin, nyinsatt
	4=Pradaxa, sedan tidigare, 5=Pradaxa nyinsatt, 6=Xarelto, sedan tidigare, 7=Xarelto, nyinsatt
	8=Eliquis, sedan tidigare, 9=Eliquis, nyinsatt
sldatak36	datum för avslut av antikoag behandling, (ange så noga det går), NA=11-jan-2001
orsslak36	orsak för avslut av antikoag behandling, 1=bristande motivation, 2=biverkan,
	3=otillräcklig effekt, 4=kostnad, 5=ingen indikation längre, 9999=NA
wkompl36	någon komplikation till antikoag behandling sedan 24 mån kontr, 1=nej, 2=ja, kommentera, NA=9999
pers36	persantin vid 36 mån kontr, 1=nej, 2=ja
sldatper36	datum för avslut av persantinbehandling, (ange så noga det går), NA=11-jan-2001
orsslper36	orsak för avslut av persantinbehandling, 1=bristande motivation, 2=biverkan,
	3=otillräcklig effekt, 4=kostnad, 5=ingen indikation längre, 9999=NA
kombiv36	kommentera ev biverkningar som gjort att något läkemedel avslutats från 24mån tom 36 mån kontr,
	ex.: slutat med enalapril pgaihållande rethosta; slutat med atorvastatin pga muskelvärk, normalt CK
chol36m	kolesterol 36 månad, mmol/l
chol36mtitr	chol36m efter slutförd titrering, värdet från den sist genomförda kontrollen införs. NA=9999
ldl36m	LDL 36 månad, mmol/l
ldl36mtitr	LDL 36 mån efter slutförd titrering, värdet från den sist genomförda kontrollen införs. NA=9999
hdl36m	HDL 36 månad, mmol/l
hdl36mtitr	HDL 36 mån efter slutförd titrering, värdet från den sist genomförda kontrollen införs. NA=9999
tg36m	TG 36 månad, mmol/l
tg36mtitr	TG 36 mån efter slutförd titrering, värdet från den sist genomförda kontrollen införs. NA=9999
hba1c36	HbA1c 36 månad, skall finnas om fP-glukos under inläggn. >5,5. NA=9999
crp36	crp 36 månad, mg/l
syssit36	systoliskt BT efter månad 36, standardiserat, sittande 5 min
syssit36titr	syssit36 efter slutförd titrering, värdet från den sist genomförda kontrollen införs. NA=9999
diasit36	diastoliskt BT efter månad 36, standardiserat, sittande 5 min
diasit36titr	diasit36 efter slutförd titrering, värdet från den sist genomförda kontrollen införs. NA=9999
syssta36	systoliskt BT efter månad 36, standardiserat, stående 1 min
syssta36titr	syssta36 efter slutförd titrering, värdet från den sist genomförda kontrollen införs. NA=9999
diasta36	diastoliskt BT efter månad 36, standardiserat, stående 1 min
diasta36titr	diasta36 efter slutförd titrering, värdet från den sist genomförda kontrollen införs. NA=9999
waist36	bukomfång vid 36 månad, cm.
weight36	vikt vid 36 mån, kg
malsys36	målvärde systol blodtryck (<130-140) uppmättes utan titr vid 36 mån enl. den stand. mätn.,
	1=nej, 2=ja. NA=9999
maldia36	målvärde diastol blodtryck (<80-90) uppmättes utan titr vid 36 mån enl. den stand. mätn.,
	1=nej, 2=ja. NA=9999
malsst36	målvärde systoliskt stående blodtryck uppmättes utan titr vid 36 mån enl. den stand. mätn.,
	<130-140 mmHg, 1=nej, 2=ja. NA=9999
maldst36	målvärde diastoliskt stående blodtryck uppmättes utan titr vid 36 mån enl. den stand. mätn.,
	<80-90 mmHg, 1=nej, 2=ja. NA=9999
malcho36	målvärde kolesterol (<4.5 mmol/l) efter 36 månader 1=nej, 2=ja
malldl36	målvärde LDL (<2.5 OBS diabetes <1.8 mmol/l) efter 36 månader 1=nej, 2=ja
ekg36	vilo-EKG taget vid 36 mån kontrollen, 1=nej, 2=ja, 9999=NA (avliden, utflyttad, dvs ingen pat. kvar)
ekg36dat	dastum för ekg36, dd-mmm-yyyy, NA=11-jan-2001
ekgrytm36	rytm på ekg36, 1=sinus, 2=förmaksflimmer/fladder,
	3=pacemakerrytm, 4=övrigt, kommentera
ekgqrs36	qrs på ekg36, 1=normalt, 2=q-våg, 3=LBBB,
	4=RBBB, 5=pacemaker, 6=övrigt, kommentera
ekgstt36	stt på ekg36, 1=normalt, 21=LBBB, 22=pacemaker,
	31 = anterior ST höjning, ≥1 mm i ≥2 av avledningarna V2-V5,
	32 = lateral ST höjning, ≥1 mm i ≥2 av avledningarna V5,V6,aVL,I,
	33= diafragmal ST höjning, ≥1 mm i ≥2 av avledn. II, aVF, III,
	41 = anterior ST sänkning om ≥1/2 mm i någon av avl. V2-V5;
	42 = lateral ST sänkning om ≥ 1/2 mm i någon av avl. V5,V6,aVL,I;
	43 = diafragmal ST sänkning om ≥1/2 mm i någon av avl. II,aVF,III;
	5=T-negativisering > 1mm; ange i kommentar vilken avledning,
	6= övrigt patologiskt, kommentera
SokLyon36	Sokolow Lyon hypertrofibed. på EKG36: S (mm) i V1 + R (mm) i V5 eller V6.
	Gräns för hypertrofi >38 mm (både män och kvinnor). Ange antal mm.
Cornell36	Cornellprodukten på EKG36: QRS-duration (ms) x (R aVL + S V3) (mm). För kvinnor adderas 6 mm.
	Hypertrofigräns >2400 msxmm. Ange beräknat värde.
LVstr36	avledning med ST-T vektorn motsatt riktad i relation till medel QRS vektorn, 1=nej, 2=ja
RomEst36	Stora amplituder ger 3 poäng: R eller S i extrem avledn ≥20mm; eller S i V1 alt. V2 ≥30mm; eller
	R i V5 alt. V6 ≥30mm. LV strain enl. ovan ger 3 poäng. Engagemang av vänster förmak
	ger 3 poäng: P i V1 har terminal negativisering ≥1 mm med duration ≥0.04 s. Vänsterställd el-axel
	i frontalplan, ≥ -30, ger 2 poäng. Lång QRS duration, ≥0.09 s, ger 1 poäng. Start QRS till topp
	R-våg (=VAT eller intrinsicoid deflection), ≥0.05 s, ger 1 poäng. Ange antal poäng.
Perug36	Något av: S i V3 + R i aVL >24 mm (män), 20 mm (kvinnor) ELLER LV strain enl ovan ELLER
	Romhilt-Estes score ≥5. 1=nej, 2=ja
Datum41	Datum för första uppföljning efter 24 mån kontrollen, dd-mmm-yyyy, NA=11-jan-2011
Systsit41	Systoliskt blodtryck vid Datum41, sitt 5 min. NA=9999
Diastsit41	Diastoliskt blodtryck vid Datum41, sitt 5 min. NA=9999
Syststa41	Systoliskt blodtryck vid Datum41, stående 1 min. NA=9999
Diaststa41	Diastoliskt blodtryck vid Datum41, stående 1 min. NA=9999
TG41	TG vid Datum41, mmol/l, NA=9999
chol41	kolesterol vid Datum41, mmol/l, NA=9999
LDL41	LDL vid Datum41, mmol/l, NA=9999
HDL41	HDL vid Datum41, mmol/l, NA=9999
Datum42	Datum för andra uppföljning efter 24 mån kontrollen, dd-mmm-yyyy, NA=11-jan-2011
Systsit42	Systoliskt blodtryck vid Datum42, sitt 5 min. NA=9999
Diastsit42	Diastoliskt blodtryck vid Datum42, sitt 5 min. NA=9999
Syststa42	Systoliskt blodtryck vid Datum42, stående 1 min. NA=9999
Diaststa42	Diastoliskt blodtryck vid Datum42, stående 1 min. NA=9999
TG42	TG vid Datum42, mmol/, NA=9999l
chol42	kolesterol vid Datum42, mmol/l, NA=9999
LDL42	LDL vid Datum42, mmol/l, NA=9999
HDL42	HDL vid Datum42, mmol/l, NA=9999
Datum43	Datum för tredje uppföljning efter 24 mån kontrollen, dd-mmm-yyyy, NA=11-jan-2011
Systsit43	Systoliskt blodtryck vid Datum43, sitt 5 min. NA=9999
Diastsit43	Diastoliskt blodtryck vid Datum43, sitt 5 min. NA=9999
Syststa43	Systoliskt blodtryck vid Datum43, stående 1 min. NA=9999
Diaststa43	Diastoliskt blodtryck vid Datum43, stående 1 min. NA=9999
TG43	TG vid Datum43, mmol/l, NA=9999
chol43	kolesterol vid Datum43, mmol/l, NA=9999
LDL43	LDL vid Datum43, mmol/l, NA=9999
HDL43	HDL vid Datum43, mmol/l, NA=9999
Datum44	Datum för fjärde uppföljning efter 24 mån kontrollen, dd-mmm-yyyy, NA=11-jan-2011
Systsit44	Systoliskt blodtryck vid Datum44, sitt 5 min. NA=9999
Diastsit44	Diastoliskt blodtryck vid Datum44, sitt 5 min. NA=9999
Syststa44	Systoliskt blodtryck vid Datum44, stående 1 min. NA=9999
Diaststa44	Diastoliskt blodtryck vid Datum44, stående 1 min. NA=9999
TG44	TG vid Datum44, mmol/l, NA=9999
chol44	kolesterol vid Datum44, mmol/l, NA=9999
LDL44	LDL vid Datum44, mmol/l, NA=9999
HDL44	HDL vid Datum44, mmol/l, NA=9999
Datum45	Datum för femte uppföljning efter 24 mån kontrollen, dd-mmm-yyyy, NA=11-jan-2011
Systsit45	Systoliskt blodtryck vid Datum45, sitt 5 min. NA=9999
Diastsit45	Diastoliskt blodtryck vid Datum45, sitt 5 min. NA=9999
Syststa45	Systoliskt blodtryck vid Datum45, stående 1 min. NA=9999
Diaststa45	Diastoliskt blodtryck vid Datum45, stående 1 min. NA=9999
TG45	TG vid Datum45, mmol/, NA=9999l
chol45	kolesterol vid Datum45, mmol/l, NA=9999
LDL45	LDL vid Datum45, mmol/, NA=9999l
HDL45	HDL vid Datum45, mmol/l, NA=9999
Datum46	Datum för sjätte uppföljning efter 24 mån kontrollen, dd-mmm-yyyy, NA=11-jan-2011
Systsit46	Systoliskt blodtryck vid Datum46, sitt 5 min. NA=9999
Diastsit46	Diastoliskt blodtryck vid Datum46, sitt 5 min. NA=9999
Syststa46	Systoliskt blodtryck vid Datum46, stående 1 min. NA=9999
Diaststa46	Diastoliskt blodtryck vid Datum46, stående 1 min. NA=9999
TG46	TG vid Datum46, mmol/l, NA=9999
chol46	kolesterol vid Datum46, mmol/l, NA=9999
LDL46	LDL vid Datum46, mmol/l, NA=9999
HDL46	HDL vid Datum46, mmol/l, NA=9999
	Därefter fortsatt på samma sätt för resten av värden och datum
malsys40	målvärde systoliskt blodtryck (<130-140) uppnåddes direkt eller e titr vid 24 mån kontr
	enl. den stand. mätn., 1=nej, 2=ja, NA=9999
maldia40	målvärde diastoliskt blodtryck (<80-90) uppnåddes direkt eller e titr vid 24 mån kontr
	enl. den stand. mätn., 1=nej, 2=ja, NA=9999
malsst40	målvärde systoliskt stående blodtryck uppnåddes direkt eller e titr vid 24 mån kontr
	enl. den stand. mätn., <130-140 mmHg, 1=nej, 2=ja, NA=9999
maldst40	målvärde diastoliskt stående blodtryck uppnåddes direkt eller e titr vid 24 mån kontr
	enl. den stand. mätn., <80-90 mmHg, 1=nej, 2=ja, NA=9999
malcho40	målvärde kolesterol (<4.5 mmol/l) uppnåddes direkt eller efter titrering vid 24 mån kontr.,
	1=nej, 2=ja, NA=9999
malldl40	målvärde LDL (<2.5 OBS diabetes <1.8 mmol/l) uppnåddes direkt eller efter titrering vid 24 mån kontr.,
	1=nej, 2=ja, NA=9999
mal40komm	Kommentar för varje målvärde som inte uppnåtts efter titrering vid 24 mån kontr i interv. gruppen
datum48m	datum för 48 mån uppföljning, dd-mmm-yyyy
motiverad48	följer behandlingsrekommendationer vid 48 mån uppföljningen, 1=nej, 2=ja
CBS48m	symtom på bröstsmärta 48 mån, 1=nej, 2=CCS I, 3=CCS II, 4=CCS III, 5=CCS IV
andnod48	symtom på andnöd 48 mån, 1=nej, 2=NYHA I, 3=NYHA II, 4=NYHA III, 5=NYHA IV
sjskr48m	sjukskrivning vid 48 mån, 1=nej, 2=deltid, 3=heltidssjukskriven, NA=9999
sjukd48m	antal sjukskrivningsdagar från 36 mån till 48 mån kontrollen, NA=9999
vard48m	sjukhusvårdad efter 36 mån kontr (fram till 48 mån kontr), 1=nej, 2=ja, fyll i tillämpliga variabler
	enl nedan (ami1 etc) för aktuell orsak:angio, pci, cabg, hjärtinfarkt, angina etc samt
	datum för inläggn. (datami1 etc)
vard48vask	antal dagar sjukhusvård mellan 36 och 48 mån kontr pga vaskulär orsak (angio, PCI, CABG, angina,
	hjärinfarkt, stroke, karotisstenos, verif kärlsjukdom i benen, aortaaneurys och annan arteriell sjd)
	NA=9999.
vard48dg	totalt antal dagar sjukhusvård mellan 36 och 48 mån kontrollerna, NA=9999
telssk48	antal telefonsamtal med sjuksköt från 36 tom 48 månads kontrollen
	Gäller from 12jan2012 endast INTERVENTIONSPAT och tel samtal i SPIK
titrer48	antal läkemedelstitreringar dvs dosjusteringar mellan 36 och 48 mån kontrollerna
	Gäller from 12jan2012 endast INTERVENTIONSPAT och titreringar i SPIK
	OBS! gäller läkemed för blodtryck och blodfetter för att nå målvärden
smoke48m	ändrad rökvana fr 36 mån till 48 mån kontrollen, 1=nej, 2=slutat, 3=börjat
snus48m	snusare, 1=aldrig, 2=ex, >1 mån, 3=ja, 4=ja, nikotinfritt
snussl48	slutat snusa i samband med eller efter ACS/stroke och fortfarande vid 48 mån, 1=nej, 2=ja. NA=9999
fys48m15	antal motionstillfällen per vecka minst 15 min och upp till 30 min fr 36 mån till 48 mån kontrollen
fys48m30	antal motionstillfällen per vecka minst 30 min fr 36 mån till 48 mån kontrollen
fyslat48	lätt fysisk aktivitet, antal timmar en vanlig vecka (lugn promenad, lätt hushållsarbete,
	yoga och motsvarande) mellan 36 mån och 48 mån kontr
fysmed48	medelintensiv, måttlig, fysisk aktivitet, antal timmar en vanlig vecka (snabb promenad, cykling,
	dans, simning, städning och motsvarande) mellan 36 mån och 48 mån kontr
fysint48	intensiv fysisk aktivitet, antal timmar en vanlig vecka (löpning, fysiskt krävande sport eller arbete)
	mellan 36 mån och 48 mån kontr
EQrorl48	EQ 5D rörlighet 48 mån, se EQ-5D mall, 1-3
EQhyg48	EQ 5D hygien 48 mån se EQ-5D mall, 1-3
EQakt48	EQ 5D aktivitet 48 mån se EQ-5D mall, 1-3
EQsma48	EQ 5D smärta/besvär 48 mån se EQ-5D mall, 1-3
EQoro48	EQ 5D oro/nedstämdhet 48 mån se EQ-5D mall, 1-3
Halsa48	Hälsotillstånd 48 mån (se mall, SEPHIA) enligt skala 1-100
dmmed48	diabetesmedicinering vid 48 mån kontr, 1=nej, 2=kost, 3=sulfonylurea, 4=metformin,
	5=insulin, 6=tabl. + insulin, 7=kombinationer, kommentera.
diur48	diuretika vid 48 mån kontr, 1=nej, 2=ja
sldatdiu48	datum för avslut av diuretikabehandling, (ange så noga det går), NA=11-jan-2001
orssldiu48	orsak för avslut av diuretikabehandling, 1=bristande motivation, 2=biverkan, 3=otillräcklig effekt,
	4=kostnad, 5=ingen indikation längre, 9999=NA
nitro48	långverkande nitro vid 48 mån kontr, 1=nej, 2=ja
sldatnit48	datum för avslut av nitro behandling, (ange så noga det går), NA=11-jan-2001
orsslnit48	orsak för avslut av långv nitro 1=bristande motivation, 2=biverkan, 3=otillräcklig effekt,
	4=kostnad, 5=ingen indikation längre, 9999=NA
dig48	digitalis vid 48 mån kontr, 1=nej, 2=ja
sldatdig48	datum för avslut av digitalisbehandling, (ange så noga det går), NA=11-jan-2001
orssldig48	orsak för avslut av digitalisbehandling, 1=bristande motivation, 2=biverkan, 3=otillräcklig effekt,
	4=kostnad, 5=ingen indikation längre, 9999=NA
lip48	lipidsänkare vid 48 mån kontr, 1=nej, 2=ja, simvastatin, 3=ja, atorvastatin, 4= annat medel,
	ange vilket samt dos i kommentar
dosst48	dos av simvastatin/atorvastatin vid 48 mån kontr, ange antal mg, NA=9999
sldatlip48	datum för avslut av lipidbehandling, (ange så noga det går), NA=11-jan-2001
orssllip48	orsak för avslut av lipidbehandling, 1=bristande motivation, 2=biverkan, 3=otillräcklig effekt,
	4=kostnad, 5=ingen indikation längre, 9999=NA
calc48	calciumblockerare vid 48 mån kontr, 1=nej, 2=ja
sldatcal48	datum för avslut av calc blockerarbehandling, (ange så noga det går), NA=11-jan-2001
orsslcal48	orsak för avslut av calc blockerarbehandling, 1=bristande motivation, 2=biverkan,
	3=otillräcklig effekt, 4=kostnad, 5=ingen indikation längre, 9999=NA
beta48	betablockerare vid 48 mån kontr, 1=nej, 2=ja
sldatbet48	datum för avslut av betablock behandling, (ange så noga det går), NA=11-jan-2001
orsslbet48	orsak för avslut av betablock behandling, 1=bristande motivation, 2=biverkan, 3=otillräcklig
	effekt, 4=kostnad, 5=ingen indikation längre, 9999=NA
alfa48	alfablockerare vid 48 mån kontr, 1=nej, 2=ja
sldatalf48	datum för avslut av alfablock behandling, (ange så noga det går), NA=11-jan-2001
orsslalf48	orsak för avslut av alfablock behandling, 1=bristande motivation, 2=biverkan, 3=otillräcklig effekt,
	4=kostnad, 5=ingen indikation längre, 9999=NA
brdil48	bronkodilaterare vid 48 mån kontr, 1=nej, 2=ja
sldatbrd48	datum för avslut av bronkodil behandling, (ange så noga det går), NA=11-jan-2001
orsslbrd48	orsak för avslut av bronkodil behandling, 1=bristande motivation, 2=biverkan, 3=otillräcklig effekt,
	4=kostnad, 5=ingen indikation längre, 9999=NA
acei48	ace-hämmare vid 48 mån kontr, 1=nej, 2=ja
sldatace48	datum för avslut av ace hämmarbehandling, (ange så noga det går), NA=11-jan-2001
orsslace48	orsak för avslut av ace hämmarbehandling, 1=bristande motivation, 2=biverkan,
	3=otillräcklig effekt, 4=kostnad, 5=ingen indikation längre, 9999=NA
arb48	a2 antagonist vid 48 mån kontr, 1=nej, 2=ja
sldatarb48	datum för avslut av arb behandling, (ange så noga det går), NA=11-jan-2001
orsslarb48	orsak för avslut av arb behandling, 1=bristande motivation, 2=biverkan, 3=otillräcklig effekt,
	4=kostnad, 5=ingen indikation längre, 9999=NA
asa48	asa vid 48 mån kontr, 1=nej, 2=ja
sldatasa48	datum för avslut av asa behandling, (ange så noga det går), NA=11-jan-2001
orsslasa48	orsak för avslut av asa behandling, 1=bristande motivation, 2=biverkan, 3=otillräcklig effekt,
	4=kostnad, 5=ingen indikation längre, 9999=NA
clop48	clopidogrel vid 48 mån kontr, 1=nej, 2=ja, 3=prasugrel, Efient, 4=ticagrelor, Brilique
sldatclo48	datum för avslut av clopidogrel (eller alt 3/4) behandling, (ange så noga det går), NA=11-jan-2001
orsslclo48	orsak för avslut av clopidogrel (eller alt 3/4) behandling, 1=bristande motivation, 2=biverkan,
	3=otillräcklig effekt, 4=kostnad, 5=ingen indikation längre, 9999=NA
ak48	antikoagulantia vid 48 mån kontr, 1=nej, 2=warfarin, sedan tidigare, 3=warfarin, nyinsatt
	4=Pradaxa, sedan tidigare, 5=Pradaxa nyinsatt, 6=Xarelto, sedan tidigare, 7=Xarelto, nyinsatt
	8=Eliquis, sedan tidigare, 9=Eliquis, nyinsatt
sldatak48	datum för avslut av antikoag behandling, (ange så noga det går), NA=11-jan-2001
orsslak48	orsak för avslut av antikoag behandling, 1=bristande motivation, 2=biverkan,
	3=otillräcklig effekt, 4=kostnad, 5=ingen indikation längre, 9999=NA
wkompl48	någon komplikation till antikoag behandling sedan 36 mån kontr, 1=nej, 2=ja, kommentera, NA=9999
pers48	persantin vid 48 mån kontr, 1=nej, 2=ja
sldatper48	datum för avslut av persantinbehandling, (ange så noga det går), NA=11-jan-2001
orsslper48	orsak för avslut av persantinbehandling, 1=bristande motivation, 2=biverkan,
	3=otillräcklig effekt, 4=kostnad, 5=ingen indikation längre, 9999=NA
kombiv48	kommentera ev biverkningar som gjort att något läkemedel avslutats från 36mån tom 48 mån kontr,
	ex.: slutat med enalapril pgaihållande rethosta; slutat med atorvastatin pga muskelvärk, normalt CK
chol48m	kolesterol 48 månad, mmol/l
chol48mtitr	chol48m efter slutförd titrering, värdet från den sist genomförda kontrollen införs. NA=9999
ldl48m	LDL 48 månad, mmol/l
ldl48mtitr	LDL 48 mån efter slutförd titrering, värdet från den sist genomförda kontrollen införs. NA=9999
hdl48m	HDL 48 månad, mmol/l
hdl48mtitr	HDL 48 mån efter slutförd titrering, värdet från den sist genomförda kontrollen införs. NA=9999
tg48m	TG 48 månad, mmol/l
tg48mtitr	TG 48 mån efter slutförd titrering, värdet från den sist genomförda kontrollen införs. NA=9999
hba1c48	HbA1c 48 månad, skall finnas om fP-glukos under inläggn. >5,5. NA=9999
crp48	crp 48 månad, mg/l
syssit48	systoliskt BT efter månad 48, standardiserat, sittande 5 min
syssit48titr	syssit48 efter slutförd titrering, värdet från den sist genomförda kontrollen införs. NA=9999
diasit48	diastoliskt BT efter månad 48, standardiserat, sittande 5 min
diasit48titr	diasit48 efter slutförd titrering, värdet från den sist genomförda kontrollen införs. NA=9999
syssta48	systoliskt BT efter månad 48, standardiserat, stående 1 min
syssta48titr	syssta48 efter slutförd titrering, värdet från den sist genomförda kontrollen införs. NA=9999
diasta48	diastoliskt BT efter månad 48, standardiserat, stående 1 min
diasta48titr	diasta48 efter slutförd titrering, värdet från den sist genomförda kontrollen införs. NA=9999
waist48	bukomfång vid 48 månad, cm.
weight48	vikt vid 48 mån, kg
malsys48	målvärde systol blodtryck (<130-140) uppmättes utan titr vid 48 mån enl. den stand. mätn.,
	1=nej, 2=ja. NA=9999
maldia48	målvärde diastol blodtryck (<80-90) uppmättes utan titr vid 48 mån enl. den stand. mätn.,
	1=nej, 2=ja. NA=9999
malsst48	målvärde systoliskt stående blodtryck uppmättes utan titr vid 48 mån enl. den stand. mätn.,
	<130-140 mmHg, 1=nej, 2=ja. NA=9999
maldst48	målvärde diastoliskt stående blodtryck uppmättes utan titr vid 48 mån enl. den stand. mätn.,
	<80-90 mmHg, 1=nej, 2=ja. NA=9999
malcho48	målvärde kolesterol (<4.5 mmol/l) efter 48 månader 1=nej, 2=ja
malldl48	målvärde LDL (<2.5 OBS diabetes <1.8 mmol/l) efter 48 månader 1=nej, 2=ja
ekg48	vilo-EKG taget vid 48 mån kontrollen, 1=nej, 2=ja, 9999=NA (avliden, utflyttad, dvs ingen pat. kvar)
ekg48dat	dastum för ekg48, dd-mmm-yyyy, NA=11-jan-2001
ekgrytm48	rytm på ekg48, 1=sinus, 2=förmaksflimmer/fladder,
	3=pacemakerrytm, 4=övrigt, kommentera
ekgqrs48	qrs på ekg48, 1=normalt, 2=q-våg, 3=LBBB,
	4=RBBB, 5=pacemaker, 6=övrigt, kommentera
ekgstt48	stt på ekg48, 1=normalt, 21=LBBB, 22=pacemaker,
	31 = anterior ST höjning, ≥1 mm i ≥2 av avledningarna V2-V5,
	32 = lateral ST höjning, ≥1 mm i ≥2 av avledningarna V5,V6,aVL,I,
	33= diafragmal ST höjning, ≥1 mm i ≥2 av avledn. II, aVF, III,
	41 = anterior ST sänkning om ≥1/2 mm i någon av avl. V2-V5;
	42 = lateral ST sänkning om ≥ 1/2 mm i någon av avl. V5,V6,aVL,I;
	43 = diafragmal ST sänkning om ≥1/2 mm i någon av avl. II,aVF,III;
	5=T-negativisering > 1mm; ange i kommentar vilken avledning,
	6= övrigt patologiskt, kommentera
SokLyon48	Sokolow Lyon hypertrofibed. på EKG48: S (mm) i V1 + R (mm) i V5 eller V6.
	Gräns för hypertrofi >38 mm (både män och kvinnor). Ange antal mm.
Cornell48	Cornellprodukten på EKG48: QRS-duration (ms) x (R aVL + S V3) (mm). För kvinnor adderas 6 mm.
	Hypertrofigräns >2400 msxmm. Ange beräknat värde.
LVstr48	avledning med ST-T vektorn motsatt riktad i relation till medel QRS vektorn, 1=nej, 2=ja
RomEst48	Stora amplituder ger 3 poäng: R eller S i extrem avledn ≥20mm; eller S i V1 alt. V2 ≥30mm; eller
	R i V5 alt. V6 ≥30mm. LV strain enl. ovan ger 3 poäng. Engagemang av vänster förmak
	ger 3 poäng: P i V1 har terminal negativisering ≥1 mm med duration ≥0.04 s. Vänsterställd el-axel
	i frontalplan, ≥ -30, ger 2 poäng. Lång QRS duration, ≥0.09 s, ger 1 poäng. Start QRS till topp
	R-våg (=VAT eller intrinsicoid deflection), ≥0.05 s, ger 1 poäng. Ange antal poäng.
Perug48	Något av: S i V3 + R i aVL >24 mm (män), 20 mm (kvinnor) ELLER LV strain enl ovan ELLER
	Romhilt-Estes score ≥5. 1=nej, 2=ja
Datum51	Datum för första uppföljning efter 36 mån kontrollen, dd-mmm-yyyy, NA=11-jan-2011
Systsit51	Systoliskt blodtryck vid Datum51, sitt 5 min. NA=9999
Diastsit51	Diastoliskt blodtryck vid Datum51, sitt 5 min. NA=9999
Syststa51	Systoliskt blodtryck vid Datum51, stående 1 min. NA=9999
Diaststa51	Diastoliskt blodtryck vid Datum51, stående 1 min. NA=9999
TG51	TG vid Datum51, mmol/l, NA=9999
chol51	kolesterol vid Datum51, mmol/l, NA=9999
LDL51	LDL vid Datum51, mmol/l, NA=9999
HDL51	HDL vid Datum51, mmol/l, NA=9999
Datum52	Datum för andra uppföljning efter 36 mån kontrollen, dd-mmm-yyyy, NA=11-jan-2011
Systsit52	Systoliskt blodtryck vid Datum52, sitt 5 min. NA=9999
Diastsit52	Diastoliskt blodtryck vid Datum52, sitt 5 min. NA=9999
Syststa52	Systoliskt blodtryck vid Datum52, stående 1 min. NA=9999
Diaststa52	Diastoliskt blodtryck vid Datum52, stående 1 min. NA=9999
TG52	TG vid Datum52, mmol/, NA=9999l
chol52	kolesterol vid Datum52, mmol/l, NA=9999
LDL52	LDL vid Datum52, mmol/l, NA=9999
HDL52	HDL vid Datum52, mmol/l, NA=9999
Datum53	Datum för tredje uppföljning efter 36 mån kontrollen, dd-mmm-yyyy, NA=11-jan-2011
Systsit53	Systoliskt blodtryck vid Datum53, sitt 5 min. NA=9999
Diastsit53	Diastoliskt blodtryck vid Datum53, sitt 5 min. NA=9999
Syststa53	Systoliskt blodtryck vid Datum53, stående 1 min. NA=9999
Diaststa53	Diastoliskt blodtryck vid Datum53, stående 1 min. NA=9999
TG53	TG vid Datum53, mmol/l, NA=9999
chol53	kolesterol vid Datum53, mmol/l, NA=9999
LDL53	LDL vid Datum53, mmol/l, NA=9999
HDL53	HDL vid Datum53, mmol/l, NA=9999
Datum54	Datum för fjärde uppföljning efter 36 mån kontrollen, dd-mmm-yyyy, NA=11-jan-2011
Systsit54	Systoliskt blodtryck vid Datum54, sitt 5 min. NA=9999
Diastsit54	Diastoliskt blodtryck vid Datum54, sitt 5 min. NA=9999
Syststa54	Systoliskt blodtryck vid Datum54, stående 1 min. NA=9999
Diaststa54	Diastoliskt blodtryck vid Datum54, stående 1 min. NA=9999
TG54	TG vid Datum54, mmol/l, NA=9999
chol54	kolesterol vid Datum54, mmol/l, NA=9999
LDL54	LDL vid Datum54, mmol/l, NA=9999
HDL54	HDL vid Datum54, mmol/l, NA=9999
Datum55	Datum för femte uppföljning efter 36 mån kontrollen, dd-mmm-yyyy, NA=11-jan-2011
Systsit55	Systoliskt blodtryck vid Datum55, sitt 5 min. NA=9999
Diastsit55	Diastoliskt blodtryck vid Datum55, sitt 5 min. NA=9999
Syststa55	Systoliskt blodtryck vid Datum55, stående 1 min. NA=9999
Diaststa55	Diastoliskt blodtryck vid Datum55, stående 1 min. NA=9999
TG55	TG vid Datum55, mmol/, NA=9999l
chol55	kolesterol vid Datum55, mmol/l, NA=9999
LDL55	LDL vid Datum55, mmol/, NA=9999l
HDL55	HDL vid Datum55, mmol/l, NA=9999
Datum56	Datum för sjätte uppföljning efter 36 mån kontrollen, dd-mmm-yyyy, NA=11-jan-2011
Systsit56	Systoliskt blodtryck vid Datum56, sitt 5 min. NA=9999
Diastsit56	Diastoliskt blodtryck vid Datum56, sitt 5 min. NA=9999
Syststa56	Systoliskt blodtryck vid Datum56, stående 1 min. NA=9999
Diaststa56	Diastoliskt blodtryck vid Datum56, stående 1 min. NA=9999
TG56	TG vid Datum56, mmol/l, NA=9999
chol56	kolesterol vid Datum56, mmol/l, NA=9999
LDL56	LDL vid Datum56, mmol/l, NA=9999
HDL56	HDL vid Datum56, mmol/l, NA=9999
	Därefter fortsatt på samma sätt för resten av värden och datum
malsys50	målvärde systoliskt blodtryck (<130-140) uppnåddes direkt eller e titr vid 36 mån kontr
	enl. den stand. mätn., 1=nej, 2=ja, NA=9999
maldia50	målvärde diastoliskt blodtryck (<80-90) uppnåddes direkt eller e titr vid 36 mån kontr
	enl. den stand. mätn., 1=nej, 2=ja, NA=9999
malsst50	målvärde systoliskt stående blodtryck uppnåddes direkt eller e titr vid 36 mån kontr
	enl. den stand. mätn., <130-140 mmHg, 1=nej, 2=ja, NA=9999
maldst50	målvärde diastoliskt stående blodtryck uppnåddes direkt eller e titr vid 36 mån kontr
	enl. den stand. mätn., <80-90 mmHg, 1=nej, 2=ja, NA=9999
malcho50	målvärde kolesterol (<4.5 mmol/l) uppnåddes direkt eller efter titrering vid 36 mån kontr.,
	1=nej, 2=ja, NA=9999
malldl50	målvärde LDL (<2.5 OBS diabetes <1.8 mmol/l) uppnåddes direkt eller efter titrering vid 36 mån kontr.,
	1=nej, 2=ja, NA=9999
mal50komm	Kommentar för varje målvärde som inte uppnåtts efter titrering vid 36 mån kontr i interv. gruppen
datum60m	datum för 60 mån uppföljning, dd-mmm-yyyy
motiverad60	följer behandlingsrekommendationer vid 60 mån uppföljningen, 1=nej, 2=ja
CBS60m	symtom på bröstsmärta 60 mån, 1=nej, 2=CCS I, 3=CCS II, 4=CCS III, 5=CCS IV
andnod60	symtom på andnöd 60 mån, 1=nej, 2=NYHA I, 3=NYHA II, 4=NYHA III, 5=NYHA IV
sjskr60m	sjukskrivning vid 60 mån, 1=nej, 2=deltid, 3=heltidssjukskriven, NA=9999
sjukd60m	antal sjukskrivningsdagar från 48 mån till 60 mån kontrollen, NA=9999
vard60m	sjukhusvårdad efter 48 mån kontr (fram till 60 mån kontr), 1=nej, 2=ja, fyll i tillämpliga variabler
	enl nedan (ami1 etc) för aktuell orsak:angio, pci, cabg, hjärtinfarkt, angina etc samt
	datum för inläggn. (datami1 etc)
vard60vask	antal dagar sjukhusvård mellan 48 och 60 mån kontr pga vaskulär orsak (angio, PCI, CABG, angina,
	hjärinfarkt, stroke, karotisstenos, verif kärlsjukdom i benen, aortaaneurys och annan arteriell sjd)
	NA=9999.
vard60dg	totalt antal dagar sjukhusvård mellan 48 och 60 mån kontrollerna, NA=9999
telssk60	antal telefonsamtal med sjuksköt från 48 tom 60 månads kontrollen
	Gäller from 12jan2012 endast INTERVENTIONSPAT och tel samtal i SPIK
titrer60	antal läkemedelstitreringar dvs dosjusteringar mellan 48 och 60 mån kontrollerna
	Gäller from 12jan2012 endast INTERVENTIONSPAT och titreringar i SPIK
	OBS! gäller läkemed för blodtryck och blodfetter för att nå målvärden
smoke60m	ändrad rökvana fr 48 mån till 60 mån kontrollen, 1=nej, 2=slutat, 3=börjat
snus60m	snusare, 1=aldrig, 2=ex, >1 mån, 3=ja, 4=ja, nikotinfritt
snussl60	slutat snusa i samband med eller efter ACS/stroke och fortfarande vid 60 mån, 1=nej, 2=ja. NA=9999
fys60m15	antal motionstillfällen per vecka minst 15 min och upp till 30 min fr 48 mån till 60 mån kontrollen
fys60m30	antal motionstillfällen per vecka minst 30 min fr 48 mån till 60 mån kontrollen
fyslat60	lätt fysisk aktivitet, antal timmar en vanlig vecka (lugn promenad, lätt hushållsarbete,
	yoga och motsvarande) mellan 48 mån och 60 mån kontr
fysmed60	medelintensiv, måttlig, fysisk aktivitet, antal timmar en vanlig vecka (snabb promenad, cykling,
	dans, simning, städning och motsvarande) mellan 48 mån och 60 mån kontr
fysint60	intensiv fysisk aktivitet, antal timmar en vanlig vecka (löpning, fysiskt krävande sport eller arbete)
	mellan 48 mån och 60 mån kontr
EQrorl60	EQ 5D rörlighet 60 mån, se EQ-5D mall, 1-3
EQhyg60	EQ 5D hygien 60 mån se EQ-5D mall, 1-3
EQakt60	EQ 5D aktivitet 60 mån se EQ-5D mall, 1-3
EQsma60	EQ 5D smärta/besvär 60 mån se EQ-5D mall, 1-3
EQoro60	EQ 5D oro/nedstämdhet 60 mån se EQ-5D mall, 1-3
Halsa60	Hälsotillstånd 60 mån (se mall, SEPHIA) enligt skala 1-100
dmmed60	diabetesmedicinering vid 60 mån kontr, 1=nej, 2=kost, 3=sulfonylurea, 4=metformin,
	5=insulin, 6=tabl. + insulin, 7=kombinationer, kommentera.
diur60	diuretika vid 60 mån kontr, 1=nej, 2=ja
sldatdiu60	datum för avslut av diuretikabehandling, (ange så noga det går), NA=11-jan-2001
orssldiu60	orsak för avslut av diuretikabehandling, 1=bristande motivation, 2=biverkan, 3=otillräcklig effekt,
	4=kostnad, 5=ingen indikation längre, 9999=NA
nitro60	långverkande nitro vid 60 mån kontr, 1=nej, 2=ja
sldatnit60	datum för avslut av nitro behandling, (ange så noga det går), NA=11-jan-2001
orsslnit60	orsak för avslut av långv nitro 1=bristande motivation, 2=biverkan, 3=otillräcklig effekt,
	4=kostnad, 5=ingen indikation längre, 9999=NA
dig60	digitalis vid 60 mån kontr, 1=nej, 2=ja
sldatdig60	datum för avslut av digitalisbehandling, (ange så noga det går), NA=11-jan-2001
orssldig60	orsak för avslut av digitalisbehandling, 1=bristande motivation, 2=biverkan, 3=otillräcklig effekt,
	4=kostnad, 5=ingen indikation längre, 9999=NA
lip60	lipidsänkare vid 60 mån kontr, 1=nej, 2=ja, simvastatin, 3=ja, atorvastatin, 4= annat medel,
	ange vilket samt dos i kommentar
dosst60	dos av simvastatin/atorvastatin vid 60 mån kontr, ange antal mg, NA=9999
sldatlip60	datum för avslut av lipidbehandling, (ange så noga det går), NA=11-jan-2001
orssllip60	orsak för avslut av lipidbehandling, 1=bristande motivation, 2=biverkan, 3=otillräcklig effekt,
	4=kostnad, 5=ingen indikation längre, 9999=NA
calc60	calciumblockerare vid 60 mån kontr, 1=nej, 2=ja
sldatcal60	datum för avslut av calc blockerarbehandling, (ange så noga det går), NA=11-jan-2001
orsslcal60	orsak för avslut av calc blockerarbehandling, 1=bristande motivation, 2=biverkan,
	3=otillräcklig effekt, 4=kostnad, 5=ingen indikation längre, 9999=NA
beta60	betablockerare vid 60 mån kontr, 1=nej, 2=ja
sldatbet60	datum för avslut av betablock behandling, (ange så noga det går), NA=11-jan-2001
orsslbet60	orsak för avslut av betablock behandling, 1=bristande motivation, 2=biverkan, 3=otillräcklig
	effekt, 4=kostnad, 5=ingen indikation längre, 9999=NA
alfa60	alfablockerare vid 60 mån kontr, 1=nej, 2=ja
sldatalf60	datum för avslut av alfablock behandling, (ange så noga det går), NA=11-jan-2001
orsslalf60	orsak för avslut av alfablock behandling, 1=bristande motivation, 2=biverkan, 3=otillräcklig effekt,
	4=kostnad, 5=ingen indikation längre, 9999=NA
brdil60	bronkodilaterare vid 60 mån kontr, 1=nej, 2=ja
sldatbrd60	datum för avslut av bronkodil behandling, (ange så noga det går), NA=11-jan-2001
orsslbrd60	orsak för avslut av bronkodil behandling, 1=bristande motivation, 2=biverkan, 3=otillräcklig effekt,
	4=kostnad, 5=ingen indikation längre, 9999=NA
acei60	ace-hämmare vid 60 mån kontr, 1=nej, 2=ja
sldatace60	datum för avslut av ace hämmarbehandling, (ange så noga det går), NA=11-jan-2001
orsslace60	orsak för avslut av ace hämmarbehandling, 1=bristande motivation, 2=biverkan,
	3=otillräcklig effekt, 4=kostnad, 5=ingen indikation längre, 9999=NA
arb60	a2 antagonist vid 60 mån kontr, 1=nej, 2=ja
sldatarb60	datum för avslut av arb behandling, (ange så noga det går), NA=11-jan-2001
orsslarb60	orsak för avslut av arb behandling, 1=bristande motivation, 2=biverkan, 3=otillräcklig effekt,
	4=kostnad, 5=ingen indikation längre, 9999=NA
asa60	asa vid 60 mån kontr, 1=nej, 2=ja
sldatasa60	datum för avslut av asa behandling, (ange så noga det går), NA=11-jan-2001
orsslasa60	orsak för avslut av asa behandling, 1=bristande motivation, 2=biverkan, 3=otillräcklig effekt,
	4=kostnad, 5=ingen indikation längre, 9999=NA
clop60	clopidogrel vid 60 mån kontr, 1=nej, 2=ja, 3=prasugrel, Efient, 4=ticagrelor, Brilique
sldatclo60	datum för avslut av clopidogrel (eller alt 3/4) behandling, (ange så noga det går), NA=11-jan-2001
orsslclo60	orsak för avslut av clopidogrel (eller alt 3/4) behandling, 1=bristande motivation, 2=biverkan,
	3=otillräcklig effekt, 4=kostnad, 5=ingen indikation längre, 9999=NA
ak60	antikoagulantia vid 60 mån kontr, 1=nej, 2=warfarin, sedan tidigare, 3=warfarin, nyinsatt
	4=Pradaxa, sedan tidigare, 5=Pradaxa nyinsatt, 6=Xarelto, sedan tidigare, 7=Xarelto, nyinsatt
	8=Eliquis, sedan tidigare, 9=Eliquis, nyinsatt
sldatak60	datum för avslut av antikoag behandling, (ange så noga det går), NA=11-jan-2001
orsslak60	orsak för avslut av antikoag behandling, 1=bristande motivation, 2=biverkan,
	3=otillräcklig effekt, 4=kostnad, 5=ingen indikation längre, 9999=NA
wkompl60	någon komplikation till antikoag behandling sedan 48 mån kontr, 1=nej, 2=ja, kommentera, NA=9999
pers60	persantin vid 60 mån kontr, 1=nej, 2=ja
sldatper60	datum för avslut av persantinbehandling, (ange så noga det går), NA=11-jan-2001
orsslper60	orsak för avslut av persantinbehandling, 1=bristande motivation, 2=biverkan,
	3=otillräcklig effekt, 4=kostnad, 5=ingen indikation längre, 9999=NA
kombiv60	kommentera ev biverkningar som gjort att något läkemedel avslutats från 48mån tom 60 mån kontr,
	ex.: slutat med enalapril pgaihållande rethosta; slutat med atorvastatin pga muskelvärk, normalt CK
chol60m	kolesterol 60 månad, mmol/l
chol60mtitr	chol60m efter slutförd titrering, värdet från den sist genomförda kontrollen införs. NA=9999
ldl60m	LDL 60 månad, mmol/l
ldl60mtitr	LDL 60 mån efter slutförd titrering, värdet från den sist genomförda kontrollen införs. NA=9999
hdl60m	HDL 60 månad, mmol/l
hdl60mtitr	HDL 60 mån efter slutförd titrering, värdet från den sist genomförda kontrollen införs. NA=9999
tg60m	TG 60 månad, mmol/l
tg60mtitr	TG 60 mån efter slutförd titrering, värdet från den sist genomförda kontrollen införs. NA=9999
hba1c60	HbA1c 60 månad, skall finnas om fP-glukos under inläggn. >5,5. NA=9999
crp60	crp 60 månad, mg/l
syssit60	systoliskt BT efter månad 60, standardiserat, sittande 5 min
syssit60titr	syssit60 efter slutförd titrering, värdet från den sist genomförda kontrollen införs. NA=9999
diasit60	diastoliskt BT efter månad 60, standardiserat, sittande 5 min
diasit60titr	diasit60 efter slutförd titrering, värdet från den sist genomförda kontrollen införs. NA=9999
syssta60	systoliskt BT efter månad 60, standardiserat, stående 1 min
syssta60titr	syssta60 efter slutförd titrering, värdet från den sist genomförda kontrollen införs. NA=9999
diasta60	diastoliskt BT efter månad 60, standardiserat, stående 1 min
diasta60titr	diasta60 efter slutförd titrering, värdet från den sist genomförda kontrollen införs. NA=9999
waist60	bukomfång vid 60 månad, cm.
weight60	vikt vid 60 mån, kg
malsys60	målvärde systol blodtryck (<130-140) uppmättes utan titr vid 60 mån enl. den stand. mätn.,
	1=nej, 2=ja. NA=9999
maldia60	målvärde diastol blodtryck (<80-90) uppmättes utan titr vid 60 mån enl. den stand. mätn.,
	1=nej, 2=ja. NA=9999
malsst60	målvärde systoliskt stående blodtryck uppmättes utan titr vid 60 mån enl. den stand. mätn.,
	<130-140 mmHg, 1=nej, 2=ja. NA=9999
maldst60	målvärde diastoliskt stående blodtryck uppmättes utan titr vid 60 mån enl. den stand. mätn.,
	<80-90 mmHg, 1=nej, 2=ja. NA=9999
malcho60	målvärde kolesterol (<4.5 mmol/l) efter 60 månader 1=nej, 2=ja
malldl60	målvärde LDL (<2.5 OBS diabetes <1.8 mmol/l) efter 60 månader 1=nej, 2=ja
ekg60	vilo-EKG taget vid 60 mån kontrollen, 1=nej, 2=ja, 9999=NA (avliden, utflyttad, dvs ingen pat. kvar)
ekg60dat	dastum för ekg60, dd-mmm-yyyy, NA=11-jan-2001
ekgrytm60	rytm på ekg60, 1=sinus, 2=förmaksflimmer/fladder,
	3=pacemakerrytm, 4=övrigt, kommentera
ekgqrs60	qrs på ekg60, 1=normalt, 2=q-våg, 3=LBBB,
	4=RBBB, 5=pacemaker, 6=övrigt, kommentera
ekgstt60	stt på ekg60, 1=normalt, 21=LBBB, 22=pacemaker,
	31 = anterior ST höjning, ≥1 mm i ≥2 av avledningarna V2-V5,
	32 = lateral ST höjning, ≥1 mm i ≥2 av avledningarna V5,V6,aVL,I,
	33= diafragmal ST höjning, ≥1 mm i ≥2 av avledn. II, aVF, III,
	41 = anterior ST sänkning om ≥1/2 mm i någon av avl. V2-V5;
	42 = lateral ST sänkning om ≥ 1/2 mm i någon av avl. V5,V6,aVL,I;
	43 = diafragmal ST sänkning om ≥1/2 mm i någon av avl. II,aVF,III;
	5=T-negativisering > 1mm; ange i kommentar vilken avledning,
	6= övrigt patologiskt, kommentera
SokLyon60	Sokolow Lyon hypertrofibed. på EKG60: S (mm) i V1 + R (mm) i V5 eller V6.
	Gräns för hypertrofi >38 mm (både män och kvinnor). Ange antal mm.
Cornell60	Cornellprodukten på EKG60: QRS-duration (ms) x (R aVL + S V3) (mm). För kvinnor adderas 6 mm.
	Hypertrofigräns >2400 msxmm. Ange beräknat värde.
LVstr60	avledning med ST-T vektorn motsatt riktad i relation till medel QRS vektorn, 1=nej, 2=ja
RomEst60	Stora amplituder ger 3 poäng: R eller S i extrem avledn ≥20mm; eller S i V1 alt. V2 ≥30mm; eller
	R i V5 alt. V6 ≥30mm. LV strain enl. ovan ger 3 poäng. Engagemang av vänster förmak
	ger 3 poäng: P i V1 har terminal negativisering ≥1 mm med duration ≥0.04 s. Vänsterställd el-axel
	i frontalplan, ≥ -30, ger 2 poäng. Lång QRS duration, ≥0.09 s, ger 1 poäng. Start QRS till topp
	R-våg (=VAT eller intrinsicoid deflection), ≥0.05 s, ger 1 poäng. Ange antal poäng.
Perug60	Något av: S i V3 + R i aVL >24 mm (män), 20 mm (kvinnor) ELLER LV strain enl ovan ELLER
	Romhilt-Estes score ≥5. 1=nej, 2=ja
Datum61	Datum för första uppföljning efter 48 mån kontrollen, dd-mmm-yyyy, NA=11-jan-2011
Systsit61	Systoliskt blodtryck vid Datum61, sitt 5 min. NA=9999
Diastsit61	Diastoliskt blodtryck vid Datum61, sitt 5 min. NA=9999
Syststa61	Systoliskt blodtryck vid Datum61, stående 1 min. NA=9999
Diaststa61	Diastoliskt blodtryck vid Datum61, stående 1 min. NA=9999
TG61	TG vid Datum61, mmol/l, NA=9999
chol61	kolesterol vid Datum61, mmol/l, NA=9999
LDL61	LDL vid Datum61, mmol/l, NA=9999
HDL61	HDL vid Datum61, mmol/l, NA=9999
Datum62	Datum för andra uppföljning efter 48 mån kontrollen, dd-mmm-yyyy, NA=11-jan-2011
Systsit62	Systoliskt blodtryck vid Datum62, sitt 5 min. NA=9999
Diastsit62	Diastoliskt blodtryck vid Datum62, sitt 5 min. NA=9999
Syststa62	Systoliskt blodtryck vid Datum62, stående 1 min. NA=9999
Diaststa62	Diastoliskt blodtryck vid Datum62, stående 1 min. NA=9999
TG62	TG vid Datum62, mmol/, NA=9999l
chol62	kolesterol vid Datum62, mmol/l, NA=9999
LDL62	LDL vid Datum62, mmol/l, NA=9999
HDL62	HDL vid Datum62, mmol/l, NA=9999
Datum63	Datum för tredje uppföljning efter 48 mån kontrollen, dd-mmm-yyyy, NA=11-jan-2011
Systsit63	Systoliskt blodtryck vid Datum63, sitt 5 min. NA=9999
Diastsit63	Diastoliskt blodtryck vid Datum63, sitt 5 min. NA=9999
Syststa63	Systoliskt blodtryck vid Datum63, stående 1 min. NA=9999
Diaststa63	Diastoliskt blodtryck vid Datum63, stående 1 min. NA=9999
TG63	TG vid Datum63, mmol/l, NA=9999
chol63	kolesterol vid Datum63, mmol/l, NA=9999
LDL63	LDL vid Datum63, mmol/l, NA=9999
HDL63	HDL vid Datum63, mmol/l, NA=9999
Datum64	Datum för fjärde uppföljning efter 48 mån kontrollen, dd-mmm-yyyy, NA=11-jan-2011
Systsit64	Systoliskt blodtryck vid Datum64, sitt 5 min. NA=9999
Diastsit64	Diastoliskt blodtryck vid Datum64, sitt 5 min. NA=9999
Syststa64	Systoliskt blodtryck vid Datum64, stående 1 min. NA=9999
Diaststa64	Diastoliskt blodtryck vid Datum64, stående 1 min. NA=9999
TG64	TG vid Datum64, mmol/l, NA=9999
chol64	kolesterol vid Datum64, mmol/l, NA=9999
LDL64	LDL vid Datum64, mmol/l, NA=9999
HDL64	HDL vid Datum64, mmol/l, NA=9999
Datum65	Datum för femte uppföljning efter 48 mån kontrollen, dd-mmm-yyyy, NA=11-jan-2011
Systsit65	Systoliskt blodtryck vid Datum65, sitt 5 min. NA=9999
Diastsit65	Diastoliskt blodtryck vid Datum65, sitt 5 min. NA=9999
Syststa65	Systoliskt blodtryck vid Datum65, stående 1 min. NA=9999
Diaststa65	Diastoliskt blodtryck vid Datum65, stående 1 min. NA=9999
TG65	TG vid Datum65, mmol/, NA=9999l
chol65	kolesterol vid Datum65, mmol/l, NA=9999
LDL65	LDL vid Datum65, mmol/, NA=9999l
HDL65	HDL vid Datum65, mmol/l, NA=9999
Datum66	Datum för sjätte uppföljning efter 48 mån kontrollen, dd-mmm-yyyy, NA=11-jan-2011
Systsit66	Systoliskt blodtryck vid Datum66, sitt 5 min. NA=9999
Diastsit66	Diastoliskt blodtryck vid Datum66, sitt 5 min. NA=9999
Syststa66	Systoliskt blodtryck vid Datum66, stående 1 min. NA=9999
Diaststa66	Diastoliskt blodtryck vid Datum66, stående 1 min. NA=9999
TG66	TG vid Datum66, mmol/l, NA=9999
chol66	kolesterol vid Datum66, mmol/l, NA=9999
LDL66	LDL vid Datum66, mmol/l, NA=9999
HDL66	HDL vid Datum66, mmol/l, NA=9999
	Därefter fortsatt på samma sätt för resten av värden och datum
malsys60	målvärde systoliskt blodtryck (<130-140) uppnåddes direkt eller e titr vid 48 mån kontr
	enl. den stand. mätn., 1=nej, 2=ja, NA=9999
maldia60	målvärde diastoliskt blodtryck (<80-90) uppnåddes direkt eller e titr vid 48 mån kontr
	enl. den stand. mätn., 1=nej, 2=ja, NA=9999
malsst60	målvärde systoliskt stående blodtryck uppnåddes direkt eller e titr vid 48 mån kontr
	enl. den stand. mätn., <130-140 mmHg, 1=nej, 2=ja, NA=9999
maldst60	målvärde diastoliskt stående blodtryck uppnåddes direkt eller e titr vid 48 mån kontr
	enl. den stand. mätn., <80-90 mmHg, 1=nej, 2=ja, NA=9999
malcho60	målvärde kolesterol (<4.5 mmol/l) uppnåddes direkt eller efter titrering vid 48 mån kontr.,
	1=nej, 2=ja, NA=9999
malldl60	målvärde LDL (<2.5 OBS diabetes <1.8 mmol/l) uppnåddes direkt eller efter titrering vid 48 mån kontr.,
	1=nej, 2=ja, NA=9999
mal60komm	Kommentar för varje målvärde som inte uppnåtts efter titrering vid 48 mån kontr i interv. gruppen
datum72m	datum för 72 mån uppföljning, dd-mmm-yyyy
motiverad72	följer behandlingsrekommendationer vid 72 mån uppföljningen, 1=nej, 2=ja
CBS72m	symtom på bröstsmärta 72 mån, 1=nej, 2=CCS I, 3=CCS II, 4=CCS III, 5=CCS IV
andnod72	symtom på andnöd 72 mån, 1=nej, 2=NYHA I, 3=NYHA II, 4=NYHA III, 5=NYHA IV
sjskr72m	sjukskrivning vid 72 mån, 1=nej, 2=deltid, 3=heltidssjukskriven, NA=9999
sjukd72m	antal sjukskrivningsdagar från 60 mån till 72 mån kontrollen, NA=9999
vard72m	sjukhusvårdad efter 60 mån kontr (fram till 72 mån kontr), 1=nej, 2=ja, fyll i tillämpliga variabler
	enl nedan (ami1 etc) för aktuell orsak:angio, pci, cabg, hjärtinfarkt, angina etc samt
	datum för inläggn. (datami1 etc)
vard72vask	antal dagar sjukhusvård mellan 60 och 72 mån kontr pga vaskulär orsak (angio, PCI, CABG, angina,
	hjärinfarkt, stroke, karotisstenos, verif kärlsjukdom i benen, aortaaneurys och annan arteriell sjd)
	NA=9999.
vard72dg	totalt antal dagar sjukhusvård mellan 60 och 72 mån kontrollerna, NA=9999
telssk72	antal telefonsamtal med sjuksköt från 60 tom 72 månads kontrollen
	Gäller from 12jan2012 endast INTERVENTIONSPAT och tel samtal i SPIK
titrer72	antal läkemedelstitreringar dvs dosjusteringar mellan 60 och 72 mån kontrollerna
	Gäller from 12jan2012 endast INTERVENTIONSPAT och titreringar i SPIK
	OBS! gäller läkemed för blodtryck och blodfetter för att nå målvärden
smoke72m	ändrad rökvana fr 60 mån till 72 mån kontrollen, 1=nej, 2=slutat, 3=börjat
snus72m	snusare, 1=aldrig, 2=ex, >1 mån, 3=ja, 4=ja, nikotinfritt
snussl72	slutat snusa i samband med eller efter ACS/stroke och fortfarande vid 72 mån, 1=nej, 2=ja. NA=9999
fys72m15	antal motionstillfällen per vecka minst 15 min och upp till 30 min fr 60 mån till 72 mån kontrollen
fys72m30	antal motionstillfällen per vecka minst 30 min fr 60 mån till 72 mån kontrollen
fyslat72	lätt fysisk aktivitet, antal timmar en vanlig vecka (lugn promenad, lätt hushållsarbete,
	yoga och motsvarande) mellan 60 mån och 72 mån kontr
fysmed72	medelintensiv, måttlig, fysisk aktivitet, antal timmar en vanlig vecka (snabb promenad, cykling,
	dans, simning, städning och motsvarande) mellan 60 mån och 72 mån kontr
fysint72	intensiv fysisk aktivitet, antal timmar en vanlig vecka (löpning, fysiskt krävande sport eller arbete)
	mellan 60 mån och 72 mån kontr
EQrorl72	EQ 5D rörlighet 72 mån, se EQ-5D mall, 1-3
EQhyg72	EQ 5D hygien 72 mån se EQ-5D mall, 1-3
EQakt72	EQ 5D aktivitet 72 mån se EQ-5D mall, 1-3
EQsma72	EQ 5D smärta/besvär 72 mån se EQ-5D mall, 1-3
EQoro72	EQ 5D oro/nedstämdhet 72 mån se EQ-5D mall, 1-3
Halsa72	Hälsotillstånd 72 mån (se mall, SEPHIA) enligt skala 1-100
dmmed72	diabetesmedicinering vid 72 mån kontr, 1=nej, 2=kost, 3=sulfonylurea, 4=metformin,
	5=insulin, 6=tabl. + insulin, 7=kombinationer, kommentera.
diur72	diuretika vid 72 mån kontr, 1=nej, 2=ja
sldatdiu72	datum för avslut av diuretikabehandling, (ange så noga det går), NA=11-jan-2001
orssldiu72	orsak för avslut av diuretikabehandling, 1=bristande motivation, 2=biverkan, 3=otillräcklig effekt,
	4=kostnad, 5=ingen indikation längre, 9999=NA
nitro72	långverkande nitro vid 72 mån kontr, 1=nej, 2=ja
sldatnit72	datum för avslut av nitro behandling, (ange så noga det går), NA=11-jan-2001
orsslnit72	orsak för avslut av långv nitro 1=bristande motivation, 2=biverkan, 3=otillräcklig effekt,
	4=kostnad, 5=ingen indikation längre, 9999=NA
dig72	digitalis vid 72 mån kontr, 1=nej, 2=ja
sldatdig72	datum för avslut av digitalisbehandling, (ange så noga det går), NA=11-jan-2001
orssldig72	orsak för avslut av digitalisbehandling, 1=bristande motivation, 2=biverkan, 3=otillräcklig effekt,
	4=kostnad, 5=ingen indikation längre, 9999=NA
lip72	lipidsänkare vid 72 mån kontr, 1=nej, 2=ja, simvastatin, 3=ja, atorvastatin, 4= annat medel,
	ange vilket samt dos i kommentar
dosst72	dos av simvastatin/atorvastatin vid 72 mån kontr, ange antal mg, NA=9999
sldatlip72	datum för avslut av lipidbehandling, (ange så noga det går), NA=11-jan-2001
orssllip72	orsak för avslut av lipidbehandling, 1=bristande motivation, 2=biverkan, 3=otillräcklig effekt,
	4=kostnad, 5=ingen indikation längre, 9999=NA
calc72	calciumblockerare vid 72 mån kontr, 1=nej, 2=ja
sldatcal72	datum för avslut av calc blockerarbehandling, (ange så noga det går), NA=11-jan-2001
orsslcal72	orsak för avslut av calc blockerarbehandling, 1=bristande motivation, 2=biverkan,
	3=otillräcklig effekt, 4=kostnad, 5=ingen indikation längre, 9999=NA
beta72	betablockerare vid 72 mån kontr, 1=nej, 2=ja
sldatbet72	datum för avslut av betablock behandling, (ange så noga det går), NA=11-jan-2001
orsslbet72	orsak för avslut av betablock behandling, 1=bristande motivation, 2=biverkan, 3=otillräcklig
	effekt, 4=kostnad, 5=ingen indikation längre, 9999=NA
alfa72	alfablockerare vid 72 mån kontr, 1=nej, 2=ja
sldatalf72	datum för avslut av alfablock behandling, (ange så noga det går), NA=11-jan-2001
orsslalf72	orsak för avslut av alfablock behandling, 1=bristande motivation, 2=biverkan, 3=otillräcklig effekt,
	4=kostnad, 5=ingen indikation längre, 9999=NA
brdil72	bronkodilaterare vid 72 mån kontr, 1=nej, 2=ja
sldatbrd72	datum för avslut av bronkodil behandling, (ange så noga det går), NA=11-jan-2001
orsslbrd72	orsak för avslut av bronkodil behandling, 1=bristande motivation, 2=biverkan, 3=otillräcklig effekt,
	4=kostnad, 5=ingen indikation längre, 9999=NA
acei72	ace-hämmare vid 72 mån kontr, 1=nej, 2=ja
sldatace72	datum för avslut av ace hämmarbehandling, (ange så noga det går), NA=11-jan-2001
orsslace72	orsak för avslut av ace hämmarbehandling, 1=bristande motivation, 2=biverkan,
	3=otillräcklig effekt, 4=kostnad, 5=ingen indikation längre, 9999=NA
arb72	a2 antagonist vid 72 mån kontr, 1=nej, 2=ja
sldatarb72	datum för avslut av arb behandling, (ange så noga det går), NA=11-jan-2001
orsslarb72	orsak för avslut av arb behandling, 1=bristande motivation, 2=biverkan, 3=otillräcklig effekt,
	4=kostnad, 5=ingen indikation längre, 9999=NA
asa72	asa vid 72 mån kontr, 1=nej, 2=ja
sldatasa72	datum för avslut av asa behandling, (ange så noga det går), NA=11-jan-2001
orsslasa72	orsak för avslut av asa behandling, 1=bristande motivation, 2=biverkan, 3=otillräcklig effekt,
	4=kostnad, 5=ingen indikation längre, 9999=NA
clop72	clopidogrel vid 72 mån kontr, 1=nej, 2=ja, 3=prasugrel, Efient, 4=ticagrelor, Brilique
sldatclo72	datum för avslut av clopidogrel (eller alt 3/4) behandling, (ange så noga det går), NA=11-jan-2001
orsslclo72	orsak för avslut av clopidogrel (eller alt 3/4) behandling, 1=bristande motivation, 2=biverkan,
	3=otillräcklig effekt, 4=kostnad, 5=ingen indikation längre, 9999=NA
ak72	antikoagulantia vid 72 mån kontr, 1=nej, 2=warfarin, sedan tidigare, 3=warfarin, nyinsatt
	4=Pradaxa, sedan tidigare, 5=Pradaxa nyinsatt, 6=Xarelto, sedan tidigare, 7=Xarelto, nyinsatt
	8=Eliquis, sedan tidigare, 9=Eliquis, nyinsatt
sldatak72	datum för avslut av antikoag behandling, (ange så noga det går), NA=11-jan-2001
orsslak72	orsak för avslut av antikoag behandling, 1=bristande motivation, 2=biverkan,
	3=otillräcklig effekt, 4=kostnad, 5=ingen indikation längre, 9999=NA
wkompl72	någon komplikation till antikoag behandling sedan 60 mån kontr, 1=nej, 2=ja, kommentera, NA=9999
pers72	persantin vid 72 mån kontr, 1=nej, 2=ja
sldatper72	datum för avslut av persantinbehandling, (ange så noga det går), NA=11-jan-2001
orsslper72	orsak för avslut av persantinbehandling, 1=bristande motivation, 2=biverkan,
	3=otillräcklig effekt, 4=kostnad, 5=ingen indikation längre, 9999=NA
kombiv72	kommentera ev biverkningar som gjort att något läkemedel avslutats från 60mån tom 72 mån kontr,
	ex.: slutat med enalapril pgaihållande rethosta; slutat med atorvastatin pga muskelvärk, normalt CK
chol72m	kolesterol 72 månad, mmol/l
chol72mtitr	chol72m efter slutförd titrering, värdet från den sist genomförda kontrollen införs. NA=9999
ldl72m	LDL 72 månad, mmol/l
ldl72mtitr	LDL 72 mån efter slutförd titrering, värdet från den sist genomförda kontrollen införs. NA=9999
hdl72m	HDL 72 månad, mmol/l
hdl72mtitr	HDL 72 mån efter slutförd titrering, värdet från den sist genomförda kontrollen införs. NA=9999
tg72m	TG 72 månad, mmol/l
tg72mtitr	TG 72 mån efter slutförd titrering, värdet från den sist genomförda kontrollen införs. NA=9999
hba1c72	HbA1c 72 månad, skall finnas om fP-glukos under inläggn. >5,5. NA=9999
crp72	crp 72 månad, mg/l
syssit72	systoliskt BT efter månad 72, standardiserat, sittande 5 min
syssit72titr	syssit72 efter slutförd titrering, värdet från den sist genomförda kontrollen införs. NA=9999
diasit72	diastoliskt BT efter månad 72, standardiserat, sittande 5 min
diasit72titr	diasit72 efter slutförd titrering, värdet från den sist genomförda kontrollen införs. NA=9999
syssta72	systoliskt BT efter månad 72, standardiserat, stående 1 min
syssta72titr	syssta72 efter slutförd titrering, värdet från den sist genomförda kontrollen införs. NA=9999
diasta72	diastoliskt BT efter månad 72, standardiserat, stående 1 min
diasta72titr	diasta72 efter slutförd titrering, värdet från den sist genomförda kontrollen införs. NA=9999
waist72	bukomfång vid 72 månad, cm.
weight72	vikt vid 72 mån, kg
malsys72	målvärde systol blodtryck (<130-140) uppmättes utan titr vid 72 mån enl. den stand. mätn.,
	1=nej, 2=ja. NA=9999
maldia72	målvärde diastol blodtryck (<80-90) uppmättes utan titr vid 72 mån enl. den stand. mätn.,
	1=nej, 2=ja. NA=9999
malsst72	målvärde systoliskt stående blodtryck uppmättes utan titr vid 72 mån enl. den stand. mätn.,
	<130-140 mmHg, 1=nej, 2=ja. NA=9999
maldst72	målvärde diastoliskt stående blodtryck uppmättes utan titr vid 72 mån enl. den stand. mätn.,
	<80-90 mmHg, 1=nej, 2=ja. NA=9999
malcho72	målvärde kolesterol (<4.5 mmol/l) efter 72 månader 1=nej, 2=ja
malldl72	målvärde LDL (<2.5 OBS diabetes <1.8 mmol/l) efter 72 månader 1=nej, 2=ja
ekg72	vilo-EKG taget vid 72 mån kontrollen, 1=nej, 2=ja, 9999=NA (avliden, utflyttad, dvs ingen pat. kvar)
ekg72dat	dastum för ekg72, dd-mmm-yyyy, NA=11-jan-2001
ekgrytm72	rytm på ekg72, 1=sinus, 2=förmaksflimmer/fladder,
	3=pacemakerrytm, 4=övrigt, kommentera
ekgqrs72	qrs på ekg72, 1=normalt, 2=q-våg, 3=LBBB,
	4=RBBB, 5=pacemaker, 6=övrigt, kommentera
ekgstt72	stt på ekg72, 1=normalt, 21=LBBB, 22=pacemaker,
	31 = anterior ST höjning, ≥1 mm i ≥2 av avledningarna V2-V5,
	32 = lateral ST höjning, ≥1 mm i ≥2 av avledningarna V5,V6,aVL,I,
	33= diafragmal ST höjning, ≥1 mm i ≥2 av avledn. II, aVF, III,
	41 = anterior ST sänkning om ≥1/2 mm i någon av avl. V2-V5;
	42 = lateral ST sänkning om ≥ 1/2 mm i någon av avl. V5,V6,aVL,I;
	43 = diafragmal ST sänkning om ≥1/2 mm i någon av avl. II,aVF,III;
	5=T-negativisering > 1mm; ange i kommentar vilken avledning,
	6= övrigt patologiskt, kommentera
SokLyon72	Sokolow Lyon hypertrofibed. på EKG72: S (mm) i V1 + R (mm) i V5 eller V6.
	Gräns för hypertrofi >38 mm (både män och kvinnor). Ange antal mm.
Cornell72	Cornellprodukten på EKG72: QRS-duration (ms) x (R aVL + S V3) (mm). För kvinnor adderas 6 mm.
	Hypertrofigräns >2400 msxmm. Ange beräknat värde.
LVstr72	avledning med ST-T vektorn motsatt riktad i relation till medel QRS vektorn, 1=nej, 2=ja
RomEst72	Stora amplituder ger 3 poäng: R eller S i extrem avledn ≥20mm; eller S i V1 alt. V2 ≥30mm; eller
	R i V5 alt. V6 ≥30mm. LV strain enl. ovan ger 3 poäng. Engagemang av vänster förmak
	ger 3 poäng: P i V1 har terminal negativisering ≥1 mm med duration ≥0.04 s. Vänsterställd el-axel
	i frontalplan, ≥ -30, ger 2 poäng. Lång QRS duration, ≥0.09 s, ger 1 poäng. Start QRS till topp
	R-våg (=VAT eller intrinsicoid deflection), ≥0.05 s, ger 1 poäng. Ange antal poäng.
Perug72	Något av: S i V3 + R i aVL >24 mm (män), 20 mm (kvinnor) ELLER LV strain enl ovan ELLER
	Romhilt-Estes score ≥5. 1=nej, 2=ja
Datum81	Datum för första uppföljning efter 60 mån kontrollen, dd-mmm-yyyy, NA=11-jan-2011
Systsit81	Systoliskt blodtryck vid Datum81, sitt 5 min. NA=9999
Diastsit81	Diastoliskt blodtryck vid Datum81, sitt 5 min. NA=9999
Syststa81	Systoliskt blodtryck vid Datum81, stående 1 min. NA=9999
Diaststa81	Diastoliskt blodtryck vid Datum81, stående 1 min. NA=9999
TG81	TG vid Datum81, mmol/l, NA=9999
chol81	kolesterol vid Datum81, mmol/l, NA=9999
LDL81	LDL vid Datum81, mmol/l, NA=9999
HDL81	HDL vid Datum81, mmol/l, NA=9999
Datum82	Datum för andra uppföljning efter 60 mån kontrollen, dd-mmm-yyyy, NA=11-jan-2011
Systsit82	Systoliskt blodtryck vid Datum82, sitt 5 min. NA=9999
Diastsit82	Diastoliskt blodtryck vid Datum82, sitt 5 min. NA=9999
Syststa82	Systoliskt blodtryck vid Datum82, stående 1 min. NA=9999
Diaststa82	Diastoliskt blodtryck vid Datum82, stående 1 min. NA=9999
TG82	TG vid Datum82, mmol/, NA=9999l
chol82	kolesterol vid Datum82, mmol/l, NA=9999
LDL82	LDL vid Datum82, mmol/l, NA=9999
HDL82	HDL vid Datum82, mmol/l, NA=9999
Datum83	Datum för tredje uppföljning efter 60 mån kontrollen, dd-mmm-yyyy, NA=11-jan-2011
Systsit83	Systoliskt blodtryck vid Datum83, sitt 5 min. NA=9999
Diastsit83	Diastoliskt blodtryck vid Datum83, sitt 5 min. NA=9999
Syststa83	Systoliskt blodtryck vid Datum83, stående 1 min. NA=9999
Diaststa83	Diastoliskt blodtryck vid Datum83, stående 1 min. NA=9999
TG83	TG vid Datum83, mmol/l, NA=9999
chol83	kolesterol vid Datum83, mmol/l, NA=9999
LDL83	LDL vid Datum83, mmol/l, NA=9999
HDL83	HDL vid Datum83, mmol/l, NA=9999
Datum184	Datum för fjärde uppföljning efter 60 mån kontrollen, dd-mmm-yyyy, NA=11-jan-2011
Systsit184	Systoliskt blodtryck vid Datum184, sitt 5 min. NA=9999
Diastsit184	Diastoliskt blodtryck vid Datum184, sitt 5 min. NA=9999
Syststa184	Systoliskt blodtryck vid Datum184, stående 1 min. NA=9999
Diaststa184	Diastoliskt blodtryck vid Datum184, stående 1 min. NA=9999
TG184	TG vid Datum184, mmol/l, NA=9999
chol184	kolesterol vid Datum184, mmol/l, NA=9999
LDL184	LDL vid Datum184, mmol/l, NA=9999
HDL184	HDL vid Datum184, mmol/l, NA=9999
Datum85	Datum för femte uppföljning efter 60 mån kontrollen, dd-mmm-yyyy, NA=11-jan-2011
Systsit85	Systoliskt blodtryck vid Datum85, sitt 5 min. NA=9999
Diastsit85	Diastoliskt blodtryck vid Datum85, sitt 5 min. NA=9999
Syststa85	Systoliskt blodtryck vid Datum85, stående 1 min. NA=9999
Diaststa85	Diastoliskt blodtryck vid Datum85, stående 1 min. NA=9999
TG85	TG vid Datum85, mmol/, NA=9999l
chol85	kolesterol vid Datum85, mmol/l, NA=9999
LDL85	LDL vid Datum85, mmol/, NA=9999l
HDL85	HDL vid Datum85, mmol/l, NA=9999
Datum86	Datum för sjätte uppföljning efter 60 mån kontrollen, dd-mmm-yyyy, NA=11-jan-2011
Systsit86	Systoliskt blodtryck vid Datum86, sitt 5 min. NA=9999
Diastsit86	Diastoliskt blodtryck vid Datum86, sitt 5 min. NA=9999
Syststa86	Systoliskt blodtryck vid Datum86, stående 1 min. NA=9999
Diaststa86	Diastoliskt blodtryck vid Datum86, stående 1 min. NA=9999
TG86	TG vid Datum86, mmol/l, NA=9999
chol86	kolesterol vid Datum86, mmol/l, NA=9999
LDL86	LDL vid Datum86, mmol/l, NA=9999
HDL86	HDL vid Datum86, mmol/l, NA=9999
	Därefter fortsatt på samma sätt för resten av värden och datum
malsys172	målvärde systoliskt blodtryck (<130-140) uppnåddes direkt eller e titr vid 60 mån kontr
	enl. den stand. mätn., 1=nej, 2=ja, NA=9999
maldia172	målvärde diastoliskt blodtryck (<80-90) uppnåddes direkt eller e titr vid 60 mån kontr
	enl. den stand. mätn., 1=nej, 2=ja, NA=9999
malsst172	målvärde systoliskt stående blodtryck uppnåddes direkt eller e titr vid 60 mån kontr
	enl. den stand. mätn., <130-140 mmHg, 1=nej, 2=ja, NA=9999
maldst172	målvärde diastoliskt stående blodtryck uppnåddes direkt eller e titr vid 60 mån kontr
	enl. den stand. mätn., <80-90 mmHg, 1=nej, 2=ja, NA=9999
malcho172	målvärde kolesterol (<4.5 mmol/l) uppnåddes direkt eller efter titrering vid 60 mån kontr.,
	1=nej, 2=ja, NA=9999
malldl172	målvärde LDL (<2.5 OBS diabetes <1.8 mmol/l) uppnåddes direkt eller efter titrering vid 60 mån kontr.,
	1=nej, 2=ja, NA=9999
mal172komm	Kommentar för varje målvärde som inte uppnåtts efter titrering vid 60 mån kontr i interv. gruppen
datum84m	datum för 84 mån uppföljning, dd-mmm-yyyy
motiverad84	följer behandlingsrekommendationer vid 84 mån uppföljningen, 1=nej, 2=ja
CBS84m	symtom på bröstsmärta 84 mån, 1=nej, 2=CCS I, 3=CCS II, 4=CCS III, 5=CCS IV
andnod84	symtom på andnöd 84 mån, 1=nej, 2=NYHA I, 3=NYHA II, 4=NYHA III, 5=NYHA IV
sjskr84m	sjukskrivning vid 84 mån, 1=nej, 2=deltid, 3=heltidssjukskriven, NA=9999
sjukd84m	antal sjukskrivningsdagar från 60 mån till 84 mån kontrollen, NA=9999
vard84m	sjukhusvårdad efter 60 mån kontr (fram till 84 mån kontr), 1=nej, 2=ja, fyll i tillämpliga variabler
	enl nedan (ami1 etc) för aktuell orsak:angio, pci, cabg, hjärtinfarkt, angina etc samt
	datum för inläggn. (datami1 etc)
vard84vask	antal dagar sjukhusvård mellan 60 och 84 mån kontr pga vaskulär orsak (angio, PCI, CABG, angina,
	hjärinfarkt, stroke, karotisstenos, verif kärlsjukdom i benen, aortaaneurys och annan arteriell sjd)
	NA=9999.
vard84dg	totalt antal dagar sjukhusvård mellan 72 och 84 mån kontrollerna, NA=9999
telssk84	antal telefonsamtal med sjuksköt från 72 tom 84 månads kontrollen
	Gäller from 12jan2012 endast INTERVENTIONSPAT och tel samtal i SPIK
titrer84	antal läkemedelstitreringar dvs dosjusteringar mellan 72 och 84 mån kontrollerna
	Gäller from 12jan2012 endast INTERVENTIONSPAT och titreringar i SPIK
	OBS! gäller läkemed för blodtryck och blodfetter för att nå målvärden
smoke84m	ändrad rökvana fr 72 mån till 84 mån kontrollen, 1=nej, 2=slutat, 3=börjat
snus84m	snusare, 1=aldrig, 2=ex, >1 mån, 3=ja, 4=ja, nikotinfritt
snussl84	slutat snusa i samband med eller efter ACS/stroke och fortfarande vid 84 mån, 1=nej, 2=ja. NA=9999
fys84m15	antal motionstillfällen per vecka minst 15 min och upp till 30 min fr 72 mån till 84 mån kontrollen
fys84m30	antal motionstillfällen per vecka minst 30 min fr 72 mån till 84 mån kontrollen
fyslat84	lätt fysisk aktivitet, antal timmar en vanlig vecka (lugn promenad, lätt hushållsarbete,
	yoga och motsvarande) mellan 72 mån och 84 mån kontr
fysmed84	medelintensiv, måttlig, fysisk aktivitet, antal timmar en vanlig vecka (snabb promenad, cykling,
	dans, simning, städning och motsvarande) mellan 72 mån och 84 mån kontr
fysint84	intensiv fysisk aktivitet, antal timmar en vanlig vecka (löpning, fysiskt krävande sport eller arbete)
	mellan 72 mån och 84 mån kontr
EQrorl84	EQ 5D rörlighet 84 mån, se EQ-5D mall, 1-3
EQhyg84	EQ 5D hygien 84 mån se EQ-5D mall, 1-3
EQakt84	EQ 5D aktivitet 84 mån se EQ-5D mall, 1-3
EQsma84	EQ 5D smärta/besvär 84 mån se EQ-5D mall, 1-3
EQoro84	EQ 5D oro/nedstämdhet 84 mån se EQ-5D mall, 1-3
Halsa84	Hälsotillstånd 84 mån (se mall, SEPHIA) enligt skala 1-100
dmmed84	diabetesmedicinering vid 84 mån kontr, 1=nej, 2=kost, 3=sulfonylurea, 4=metformin,
	5=insulin, 6=tabl. + insulin, 7=kombinationer, kommentera.
diur84	diuretika vid 84 mån kontr, 1=nej, 2=ja
sldatdiu84	datum för avslut av diuretikabehandling, (ange så noga det går), NA=11-jan-2001
orssldiu84	orsak för avslut av diuretikabehandling, 1=bristande motivation, 2=biverkan, 3=otillräcklig effekt,
	4=kostnad, 5=ingen indikation längre, 9999=NA
nitro84	långverkande nitro vid 84 mån kontr, 1=nej, 2=ja
sldatnit84	datum för avslut av nitro behandling, (ange så noga det går), NA=11-jan-2001
orsslnit84	orsak för avslut av långv nitro 1=bristande motivation, 2=biverkan, 3=otillräcklig effekt,
	4=kostnad, 5=ingen indikation längre, 9999=NA
dig84	digitalis vid 84 mån kontr, 1=nej, 2=ja
sldatdig84	datum för avslut av digitalisbehandling, (ange så noga det går), NA=11-jan-2001
orssldig84	orsak för avslut av digitalisbehandling, 1=bristande motivation, 2=biverkan, 3=otillräcklig effekt,
	4=kostnad, 5=ingen indikation längre, 9999=NA
lip84	lipidsänkare vid 84 mån kontr, 1=nej, 2=ja, simvastatin, 3=ja, atorvastatin, 4= annat medel,
	ange vilket samt dos i kommentar
dosst84	dos av simvastatin/atorvastatin vid 84 mån kontr, ange antal mg, NA=9999
sldatlip84	datum för avslut av lipidbehandling, (ange så noga det går), NA=11-jan-2001
orssllip84	orsak för avslut av lipidbehandling, 1=bristande motivation, 2=biverkan, 3=otillräcklig effekt,
	4=kostnad, 5=ingen indikation längre, 9999=NA
calc84	calciumblockerare vid 84 mån kontr, 1=nej, 2=ja
sldatcal84	datum för avslut av calc blockerarbehandling, (ange så noga det går), NA=11-jan-2001
orsslcal84	orsak för avslut av calc blockerarbehandling, 1=bristande motivation, 2=biverkan,
	3=otillräcklig effekt, 4=kostnad, 5=ingen indikation längre, 9999=NA
beta84	betablockerare vid 84 mån kontr, 1=nej, 2=ja
sldatbet84	datum för avslut av betablock behandling, (ange så noga det går), NA=11-jan-2001
orsslbet84	orsak för avslut av betablock behandling, 1=bristande motivation, 2=biverkan, 3=otillräcklig
	effekt, 4=kostnad, 5=ingen indikation längre, 9999=NA
alfa84	alfablockerare vid 84 mån kontr, 1=nej, 2=ja
sldatalf84	datum för avslut av alfablock behandling, (ange så noga det går), NA=11-jan-2001
orsslalf84	orsak för avslut av alfablock behandling, 1=bristande motivation, 2=biverkan, 3=otillräcklig effekt,
	4=kostnad, 5=ingen indikation längre, 9999=NA
brdil84	bronkodilaterare vid 84 mån kontr, 1=nej, 2=ja
sldatbrd84	datum för avslut av bronkodil behandling, (ange så noga det går), NA=11-jan-2001
orsslbrd84	orsak för avslut av bronkodil behandling, 1=bristande motivation, 2=biverkan, 3=otillräcklig effekt,
	4=kostnad, 5=ingen indikation längre, 9999=NA
acei84	ace-hämmare vid 84 mån kontr, 1=nej, 2=ja
sldatace84	datum för avslut av ace hämmarbehandling, (ange så noga det går), NA=11-jan-2001
orsslace84	orsak för avslut av ace hämmarbehandling, 1=bristande motivation, 2=biverkan,
	3=otillräcklig effekt, 4=kostnad, 5=ingen indikation längre, 9999=NA
arb84	a2 antagonist vid 84 mån kontr, 1=nej, 2=ja
sldatarb84	datum för avslut av arb behandling, (ange så noga det går), NA=11-jan-2001
orsslarb84	orsak för avslut av arb behandling, 1=bristande motivation, 2=biverkan, 3=otillräcklig effekt,
	4=kostnad, 5=ingen indikation längre, 9999=NA
asa84	asa vid 84 mån kontr, 1=nej, 2=ja
sldatasa84	datum för avslut av asa behandling, (ange så noga det går), NA=11-jan-2001
orsslasa84	orsak för avslut av asa behandling, 1=bristande motivation, 2=biverkan, 3=otillräcklig effekt,
	4=kostnad, 5=ingen indikation längre, 9999=NA
clop84	clopidogrel vid 84 mån kontr, 1=nej, 2=ja, 3=prasugrel, Efient, 4=ticagrelor, Brilique
sldatclo84	datum för avslut av clopidogrel (eller alt 3/4) behandling, (ange så noga det går), NA=11-jan-2001
orsslclo84	orsak för avslut av clopidogrel (eller alt 3/4) behandling, 1=bristande motivation, 2=biverkan,
	3=otillräcklig effekt, 4=kostnad, 5=ingen indikation längre, 9999=NA
ak84	antikoagulantia vid 84 mån kontr, 1=nej, 2=warfarin, sedan tidigare, 3=warfarin, nyinsatt
	4=Pradaxa, sedan tidigare, 5=Pradaxa nyinsatt, 6=Xarelto, sedan tidigare, 7=Xarelto, nyinsatt
	8=Eliquis, sedan tidigare, 9=Eliquis, nyinsatt
sldatak84	datum för avslut av antikoag behandling, (ange så noga det går), NA=11-jan-2001
orsslak84	orsak för avslut av antikoag behandling, 1=bristande motivation, 2=biverkan,
	3=otillräcklig effekt, 4=kostnad, 5=ingen indikation längre, 9999=NA
wkompl84	någon komplikation till antikoag behandling sedan 72 mån kontr, 1=nej, 2=ja, kommentera, NA=9999
pers84	persantin vid 84 mån kontr, 1=nej, 2=ja
sldatper84	datum för avslut av persantinbehandling, (ange så noga det går), NA=11-jan-2001
orsslper84	orsak för avslut av persantinbehandling, 1=bristande motivation, 2=biverkan,
	3=otillräcklig effekt, 4=kostnad, 5=ingen indikation längre, 9999=NA
kombiv84	kommentera ev biverkningar som gjort att något läkemedel avslutats från 72mån tom 84 mån kontr,
	ex.: slutat med enalapril pgaihållande rethosta; slutat med atorvastatin pga muskelvärk, normalt CK
chol84m	kolesterol 84 månad, mmol/l
chol84mtitr	chol84m efter slutförd titrering, värdet från den sist genomförda kontrollen införs. NA=9999
ldl84m	LDL 84 månad, mmol/l
ldl84mtitr	LDL 84 mån efter slutförd titrering, värdet från den sist genomförda kontrollen införs. NA=9999
hdl84m	HDL 84 månad, mmol/l
hdl84mtitr	HDL 84 mån efter slutförd titrering, värdet från den sist genomförda kontrollen införs. NA=9999
tg84m	TG 84 månad, mmol/l
tg84mtitr	TG 84 mån efter slutförd titrering, värdet från den sist genomförda kontrollen införs. NA=9999
hba1c84	HbA1c 84 månad, skall finnas om fP-glukos under inläggn. >5,5. NA=9999
crp84	crp 84 månad, mg/l
syssit84	systoliskt BT efter månad 84, standardiserat, sittande 5 min
syssit84titr	syssit84 efter slutförd titrering, värdet från den sist genomförda kontrollen införs. NA=9999
diasit84	diastoliskt BT efter månad 84, standardiserat, sittande 5 min
diasit84titr	diasit84 efter slutförd titrering, värdet från den sist genomförda kontrollen införs. NA=9999
syssta84	systoliskt BT efter månad 84, standardiserat, stående 1 min
syssta84titr	syssta84 efter slutförd titrering, värdet från den sist genomförda kontrollen införs. NA=9999
[truncated: 256 more rows]
